# Supplementary material for: Knockdown of ghAlba_4 and ghAlba_5 Proteins in Cotton Inhibits Root Growth and Increases Sensitivity to Drought and Salt Stresses
Source: Front Plant Sci. 2019 Oct 15;10:1292. doi: 10.3389/fpls.2019.01292 (PMC6804553; doi:10.3389/fpls.2019.01292)
Supplement: Table S4 — Detailed information on the various cis-regulatory elements found to be associated with Alba genes in the three sequenced cotton species. [file Table_4.xlsx]

## Sheet: G. arboreum
Gene ID	Factor or Site Name	Loc.	(Str.)	Signal Sequence	SITE	FUNCTION
Cotton_A_02961	WRKY71OS	307	(+)	TGAC	S000447	positive and negative regulators of ABA signaling in aleurone cells.
Cotton_A_02961	WRKY71OS	341	(-)	TGAC	S000447	positive and negative regulators of ABA signaling in aleurone cells.
Cotton_A_02961	SURECOREATSULTR11	318	(-)	GAGAC	S000499	Core of sulfur-responsive element/a novel cis-acting element conferring sulfur deficiency response in Arabidopsis roots
Cotton_A_02961	MYBCORE	258	(-)	CNGTTR	S000176	dehydration/ water stress
Cotton_A_02961	MYBCORE	368	(+)	CNGTTR	S000176	dehydration/ water stress
Cotton_A_02961	MYBCORE	434	(-)	CNGTTR	S000176	dehydration/ water stress
Cotton_A_02961	MYBCORE	468	(+)	CNGTTR	S000176	dehydration/ water stress
Cotton_A_02961	MYCATRD22	132	(-)	CACATG	S000174	Dehydration/Water stress
Cotton_A_02961	CAATBOX1	110	(-)	CAAT	S000028	disease resistance/putative functions in response to environmental stresses
Cotton_A_02961	CAATBOX1	144	(-)	CAAT	S000028	disease resistance/putative functions in response to environmental stresses
Cotton_A_02961	CAATBOX1	157	(+)	CAAT	S000028	disease resistance/putative functions in response to environmental stresses
Cotton_A_02961	CAATBOX1	169	(+)	CAAT	S000028	disease resistance/putative functions in response to environmental stresses
Cotton_A_02961	CAATBOX1	190	(-)	CAAT	S000028	disease resistance/putative functions in response to environmental stresses
Cotton_A_02961	CAATBOX1	278	(-)	CAAT	S000028	disease resistance/putative functions in response to environmental stresses
Cotton_A_02961	CAATBOX1	322	(+)	CAAT	S000028	disease resistance/putative functions in response to environmental stresses
Cotton_A_02961	CAATBOX1	412	(+)	CAAT	S000028	disease resistance/putative functions in response to environmental stresses
Cotton_A_02961	CAATBOX1	418	(+)	CAAT	S000028	disease resistance/putative functions in response to environmental stresses
Cotton_A_02961	WBOXATNPR1	341	(-)	TTGAC	S000390	disease resistance/putative functions in response to environmental stresses
Cotton_A_02961	RAV1AAT	369	(-)	CAACA	S000314	DNA-binding domains
Cotton_A_02961	GT1CONSENSUS	140	(+)	GRWAAW	S000198	light regulation
Cotton_A_02961	GT1CONSENSUS	333	(-)	GRWAAW	S000198	light regulation
Cotton_A_02961	GT1CONSENSUS	553	(+)	GRWAAW	S000198	light regulation
Cotton_A_02961	GT1CONSENSUS	557	(-)	GRWAAW	S000198	light regulation
Cotton_A_02961	IBOXCORE	558	(-)	GATAA	S000199	Light-regulated transcription
Cotton_A_02961	INRNTPSADB	53	(-)	YTCANTYY	S000395	Light-regulated transcription
Cotton_A_02961	LTRE1HVBLT49	440	(+)	CCGAAA	S000250	low-temperature-responsive element
Cotton_A_02961	MYB1AT	570	(-)	WAACCA	S000408	MYB recognition site found in the promoters of the dehydration-responsive gene rd23
Cotton_A_02961	MYB2AT	258	(+)	TAACTG	S000177	MYB recognition site found in the promoters of the dehydration-responsive gene rd23
Cotton_A_02961	MYB2CONSENSUSAT	258	(+)	YAACKG	S000409	MYB recognition site found in the promoters of the dehydration-responsive gene rd23
Cotton_A_02961	MYCATERD1	132	(+)	CATGTG	S000413	MYC recognition sequence necessary for expression of erd1 (early responsive to dehydration) in arabidopsis
Cotton_A_02961	MYCCONSENSUSAT	132	(-)	CANNTG	S000407	MYC recognition site found in the promoters of the dehydration-responsive gene rd23
Cotton_A_02961	MYCCONSENSUSAT	132	(+)	CANNTG	S000407	MYC recognition site found in the promoters of the dehydration-responsive gene rd24
Cotton_A_02961	OSE2ROOTNODULE	114	(+)	CTCTT	S000468	promoters activated in infected cells of root nodules
Cotton_A_02961	OSE2ROOTNODULE	282	(-)	CTCTT	S000468	promoters activated in infected cells of root nodules
Cotton_A_02961	OSE2ROOTNODULE	579	(-)	CTCTT	S000468	promoters activated in infected cells of root nodules
Cotton_A_02961	CIACADIANLELHC	322	(+)	CAANNNNATC	S000252	Region necessary for circadian expression
Cotton_A_02961	GATABOX	4	(+)	GATA	S000039	Required for high level, light regulated, and tissue specific expression
Cotton_A_02961	GATABOX	8	(+)	GATA	S000039	Required for high level, light regulated, and tissue specific expression
Cotton_A_02961	GATABOX	232	(+)	GATA	S000039	Required for high level, light regulated, and tissue specific expression
Cotton_A_02961	GATABOX	326	(+)	GATA	S000039	Required for high level, light regulated, and tissue specific expression
Cotton_A_02961	GATABOX	328	(-)	GATA	S000039	Required for high level, light regulated, and tissue specific expression
Cotton_A_02961	GATABOX	376	(-)	GATA	S000039	Required for high level, light regulated, and tissue specific expression
Cotton_A_02961	GATABOX	415	(-)	GATA	S000039	Required for high level, light regulated, and tissue specific expression
Cotton_A_02961	GATABOX	421	(-)	GATA	S000039	Required for high level, light regulated, and tissue specific expression
Cotton_A_02961	GATABOX	454	(-)	GATA	S000039	Required for high level, light regulated, and tissue specific expression
Cotton_A_02961	GATABOX	559	(-)	GATA	S000039	Required for high level, light regulated, and tissue specific expression
Cotton_A_02961	REALPHALGLHCB21	401	(+)	AACCAA	S000362	The DNA binding activity is high in etiolated plants
Cotton_A_02961	TAAAGSTKST1	203	(+)	TAAAG	S000387	transcription factors in guard cell-specific gene expression
Cotton_A_03076	WRKY71OS	22	(-)	TGAC	S000447	positive and negative regulators of ABA signaling in aleurone cells.
Cotton_A_03076	WRKY71OS	187	(-)	TGAC	S000447	positive and negative regulators of ABA signaling in aleurone cells.
Cotton_A_03076	WRKY71OS	256	(+)	TGAC	S000447	positive and negative regulators of ABA signaling in aleurone cells.
Cotton_A_03076	WRKY71OS	335	(+)	TGAC	S000447	positive and negative regulators of ABA signaling in aleurone cells.
Cotton_A_03076	ASF1MOTIFCAMV	186	(-)	TGACG	S000024	Abiotic and biotic stress differentially stimulate "as-1 element" activity;
Cotton_A_03076	ASF1MOTIFCAMV	335	(+)	TGACG	S000024	Abiotic and biotic stress differentially stimulate "as-1 element" activity;
Cotton_A_03076	SURECOREATSULTR11	74	(-)	GAGAC	S000499	Core of sulfur- responsive element/ a novel cis-acting element conferrring sulfur deficiency response in arabidopsis roots
Cotton_A_03076	MYBCORE	61	(-)	CNGTTR	S000176	dehydration/ water stress
Cotton_A_03076	MYBCORE	132	(-)	CNGTTR	S000176	dehydration/ water stress
Cotton_A_03076	MYBCORE	224	(+)	CNGTTR	S000176	dehydration/ water stress
Cotton_A_03076	MYBCORE	249	(-)	CNGTTR	S000176	dehydration/ water stress
Cotton_A_03076	MYBCORE	252	(+)	CNGTTR	S000176	dehydration/ water stress
Cotton_A_03076	MYBCORE	394	(-)	CNGTTR	S000176	dehydration/ water stress
Cotton_A_03076	CAATBOX1	79	(+)	CAAT	S000028	disease resistance/putative functions in response to environmental stresses
Cotton_A_03076	CAATBOX1	140	(+)	CAAT	S000028	disease resistance/putative functions in response to environmental stresses
Cotton_A_03076	CAATBOX1	174	(-)	CAAT	S000028	disease resistance/putative functions in response to environmental stresses
Cotton_A_03076	CAATBOX1	193	(-)	CAAT	S000028	disease resistance/putative functions in response to environmental stresses
Cotton_A_03076	CAATBOX1	213	(+)	CAAT	S000028	disease resistance/putative functions in response to environmental stresses
Cotton_A_03076	CAATBOX1	311	(-)	CAAT	S000028	disease resistance/putative functions in response to environmental stresses
Cotton_A_03076	WBOXATNPR1	22	(-)	TTGAC	S000390	disease resistance/putative functions in response to environmental stresses
Cotton_A_03076	WBOXATNPR1	255	(+)	TTGAC	S000390	disease resistance/putative functions in response to environmental stresses
Cotton_A_03076	WBOXATNPR1	334	(+)	TTGAC	S000390	disease resistance/putative functions in response to environmental stresses
Cotton_A_03076	RAV1AAT	24	(+)	CAACA	S000314	DNA-binding domains
Cotton_A_03076	RAV1AAT	27	(+)	CAACA	S000314	DNA-binding domains
Cotton_A_03076	RAV1AAT	132	(+)	CAACA	S000314	DNA-binding domains
Cotton_A_03076	RAV1AAT	225	(-)	CAACA	S000314	DNA-binding domains
Cotton_A_03076	RAV1AAT	253	(-)	CAACA	S000314	DNA-binding domains
Cotton_A_03076	RAV1AAT	313	(-)	CAACA	S000314	DNA-binding domains
Cotton_A_03076	RAV1AAT	394	(+)	CAACA	S000314	DNA-binding domains
Cotton_A_03076	CCAATBOX1	78	(+)	CCAAT	S000030	HSE (Heat shock element)/found in the promoter of heat shock protein genes
Cotton_A_03076	GT1CONSENSUS	98	(-)	GRWAAW	S000198	light regulation
Cotton_A_03076	GT1CONSENSUS	207	(+)	GRWAAW	S000198	light regulation
Cotton_A_03076	INRNTPSADB	322	(-)	YTCANTYY	S000395	Light-regulated transcription
Cotton_A_03076	MYB1AT	216	(-)	WAACCA	S000408	MYB recognition site found in the promoters of the dehydration-responsive gene rd24
Cotton_A_03076	MYB2CONSENSUSAT	249	(+)	YAACKG	S000409	MYB recognition site found in the promoters of the dehydration-responsive gene rd24
Cotton_A_03076	MYCCONSENSUSAT	249	(-)	CANNTG	S000407	MYC recognition site found in the promoters of the dehydration-responsive gene rd25
Cotton_A_03076	MYCCONSENSUSAT	249	(+)	CANNTG	S000407	MYC recognition site found in the promoters of the dehydration-responsive gene rd26
Cotton_A_03076	MYCCONSENSUSAT	352	(-)	CANNTG	S000407	MYC recognition site found in the promoters of the dehydration-responsive gene rd27
Cotton_A_03076	MYCCONSENSUSAT	352	(+)	CANNTG	S000407	MYC recognition site found in the promoters of the dehydration-responsive gene rd28
Cotton_A_03076	GT1GMSCAM4	98	(-)	GAAAAA	S000453	Plays a role in pathogen- and salt-induced
Cotton_A_03076	GT1GMSCAM4	207	(+)	GAAAAA	S000453	Plays a role in pathogen- and salt-induced
Cotton_A_03076	OSE1ROOTNODULE	298	(+)	AAAGAT	S000467	promoters activated in infected cells of root nodules
Cotton_A_03076	OSE2ROOTNODULE	389	(-)	CTCTT	S000468	promoters activated in infected cells of root nodules
Cotton_A_03076	CIACADIANLELHC	24	(+)	CAANNNNATC	S000252	Region necessary for circadian expression
Cotton_A_03076	CIACADIANLELHC	308	(-)	CAANNNNATC	S000252	Region necessary for circadian expression
Cotton_A_03076	ACGTATERD1	105	(-)	ACGT	S000415	required for etiolation-induced expression of erd1 (early responsive to dehydration) in Arabidopsis;
Cotton_A_03076	ACGTATERD1	105	(+)	ACGT	S000415	required for etiolation-induced expression of erd1 (early responsive to dehydration) in Arabidopsis;
Cotton_A_03076	GATABOX	124	(+)	GATA	S000039	Required for high level, light regulated, and tissue specific expression
Cotton_A_03076	GATABOX	308	(+)	GATA	S000039	Required for high level, light regulated, and tissue specific expression
Cotton_A_03076	GCCCORE	40	(+)	GCCGCC	S000430	Required for high level, light regulated, and tissue specific expression
Cotton_A_03076	GCCCORE	347	(-)	GCCGCC	S000430	Required for high level, light regulated, and tissue specific expression
Cotton_A_03232	CGCGBOXAT	713	(-)	VCGCGB	S000501	A calmodulin-binding/CGCG box DNA-binding protein family involved in multiple signaling pathways in plants
Cotton_A_03232	CGCGBOXAT	713	(+)	VCGCGB	S000501	A calmodulin-binding/CGCG box DNA-binding protein family involved in multiple signaling pathways in plants
Cotton_A_03232	WRKY71OS	307	(+)	TGAC	S000447	positive and negative regulators of ABA signaling in aleurone cells.
Cotton_A_03232	WRKY71OS	341	(-)	TGAC	S000447	positive and negative regulators of ABA signaling in aleurone cells.
Cotton_A_03232	WRKY71OS	386	(-)	TGAC	S000447	positive and negative regulators of ABA signaling in aleurone cells.
Cotton_A_03232	SURECOREATSULTR11	318	(-)	GAGAC	S000499	Core of sulfur- responsive element/ a novel cis-acting element conferrring sulfur deficiency response in arabidopsis roots
Cotton_A_03232	MYBCORE	220	(-)	CNGTTR	S000176	dehydration/ water stress
Cotton_A_03232	MYBCORE	258	(-)	CNGTTR	S000176	dehydration/ water stress
Cotton_A_03232	MYBCORE	343	(-)	CNGTTR	S000176	dehydration/ water stress
Cotton_A_03232	MYBCORE	535	(+)	CNGTTR	S000176	dehydration/ water stress
Cotton_A_03232	MYBCORE	643	(-)	CNGTTR	S000176	dehydration/ water stress
Cotton_A_03232	MYBCORE	735	(-)	CNGTTR	S000176	dehydration/ water stress
Cotton_A_03232	CAATBOX1	54	(+)	CAAT	S000028	disease resistance/putative functions in response to environmental stresses
Cotton_A_03232	CAATBOX1	110	(-)	CAAT	S000028	disease resistance/putative functions in response to environmental stresses
Cotton_A_03232	CAATBOX1	144	(-)	CAAT	S000028	disease resistance/putative functions in response to environmental stresses
Cotton_A_03232	CAATBOX1	157	(+)	CAAT	S000028	disease resistance/putative functions in response to environmental stresses
Cotton_A_03232	CAATBOX1	169	(+)	CAAT	S000028	disease resistance/putative functions in response to environmental stresses
Cotton_A_03232	CAATBOX1	190	(-)	CAAT	S000028	disease resistance/putative functions in response to environmental stresses
Cotton_A_03232	CAATBOX1	278	(-)	CAAT	S000028	disease resistance/putative functions in response to environmental stresses
Cotton_A_03232	CAATBOX1	479	(+)	CAAT	S000028	disease resistance/putative functions in response to environmental stresses
Cotton_A_03232	CAATBOX1	698	(+)	CAAT	S000028	disease resistance/putative functions in response to environmental stresses
Cotton_A_03232	WBOXATNPR1	341	(-)	TTGAC	S000390	disease resistance/putative functions in response to environmental stresses
Cotton_A_03232	RAV1AAT	460	(-)	CAACA	S000314	DNA-binding domains
Cotton_A_03232	GT1CONSENSUS	125	(+)	GRWAAW	S000198	light regulation
Cotton_A_03232	GT1CONSENSUS	126	(+)	GRWAAW	S000198	light regulation
Cotton_A_03232	GT1CONSENSUS	614	(+)	GRWAAW	S000198	light regulation
Cotton_A_03232	GT1CONSENSUS	618	(-)	GRWAAW	S000198	light regulation
Cotton_A_03232	GT1CONSENSUS	626	(+)	GRWAAW	S000198	light regulation
Cotton_A_03232	IBOXCORE	619	(-)	GATAA	S000199	Light-regulated transcription
Cotton_A_03232	IBOXCORE	626	(+)	GATAA	S000199	Light-regulated transcription
Cotton_A_03232	INRNTPSADB	400	(+)	YTCANTYY	S000395	Light-regulated transcription
Cotton_A_03232	MYB2AT	258	(+)	TAACTG	S000177	MYB recognition site found in the promoters of the dehydration-responsive gene rd24
Cotton_A_03232	MYB2CONSENSUSAT	220	(+)	YAACKG	S000409	MYB recognition site found in the promoters of the dehydration-responsive gene rd25
Cotton_A_03232	MYB2CONSENSUSAT	258	(+)	YAACKG	S000409	MYB recognition site found in the promoters of the dehydration-responsive gene rd26
Cotton_A_03232	MYB2CONSENSUSAT	643	(+)	YAACKG	S000409	MYB recognition site found in the promoters of the dehydration-responsive gene rd27
Cotton_A_03232	MYCCONSENSUSAT	220	(-)	CANNTG	S000407	MYC recognition site found in the promoters of the dehydration-responsive gene rd29
Cotton_A_03232	MYCCONSENSUSAT	220	(+)	CANNTG	S000407	MYC recognition site found in the promoters of the dehydration-responsive gene rd30
Cotton_A_03232	MYCCONSENSUSAT	551	(-)	CANNTG	S000407	MYC recognition site found in the promoters of the dehydration-responsive gene rd31
Cotton_A_03232	MYCCONSENSUSAT	551	(+)	CANNTG	S000407	MYC recognition site found in the promoters of the dehydration-responsive gene rd32
Cotton_A_03232	MYCCONSENSUSAT	643	(-)	CANNTG	S000407	MYC recognition site found in the promoters of the dehydration-responsive gene rd33
Cotton_A_03232	MYCCONSENSUSAT	643	(+)	CANNTG	S000407	MYC recognition site found in the promoters of the dehydration-responsive gene rd34
Cotton_A_03232	GT1GMSCAM4	126	(+)	GAAAAA	S000453	Plays a role in pathogen- and salt-induced
Cotton_A_03232	OSE2ROOTNODULE	114	(+)	CTCTT	S000468	promoters activated in infected cells of root nodules
Cotton_A_03232	OSE2ROOTNODULE	704	(-)	CTCTT	S000468	promoters activated in infected cells of root nodules
Cotton_A_03232	CIACADIANLELHC	220	(+)	CAANNNNATC	S000252	Region necessary for circadian expression
Cotton_A_03232	GATABOX	4	(+)	GATA	S000039	Required for high level, light regulated, and tissue specific expression
Cotton_A_03232	GATABOX	8	(+)	GATA	S000039	Required for high level, light regulated, and tissue specific expression
Cotton_A_03232	GATABOX	232	(+)	GATA	S000039	Required for high level, light regulated, and tissue specific expression
Cotton_A_03232	GATABOX	332	(-)	GATA	S000039	Required for high level, light regulated, and tissue specific expression
Cotton_A_03232	GATABOX	421	(+)	GATA	S000039	Required for high level, light regulated, and tissue specific expression
Cotton_A_03232	GATABOX	443	(-)	GATA	S000039	Required for high level, light regulated, and tissue specific expression
Cotton_A_03232	GATABOX	482	(-)	GATA	S000039	Required for high level, light regulated, and tissue specific expression
Cotton_A_03232	GATABOX	489	(-)	GATA	S000039	Required for high level, light regulated, and tissue specific expression
Cotton_A_03232	GATABOX	620	(-)	GATA	S000039	Required for high level, light regulated, and tissue specific expression
Cotton_A_03232	GATABOX	626	(+)	GATA	S000039	Required for high level, light regulated, and tissue specific expression
Cotton_A_03232	GATABOX	636	(+)	GATA	S000039	Required for high level, light regulated, and tissue specific expression
Cotton_A_03232	GATABOX	684	(-)	GATA	S000039	Required for high level, light regulated, and tissue specific expression
Cotton_A_03232	TAAAGSTKST1	203	(+)	TAAAG	S000387	transcription factors in guard cell-specific gene expression
Cotton_A_08372	WRKY71OS	441	(+)	TGAC	S000447	positive and negative regulators of ABA signaling in aleurone cells.
Cotton_A_08372	WRKY71OS	483	(-)	TGAC	S000447	positive and negative regulators of ABA signaling in aleurone cells.
Cotton_A_08372	ASF1MOTIFCAMV	482	(-)	TGACG	S000024	Abiotic and biotic stress differentially stimulate "as-1 element" activity;
Cotton_A_08372	CBFHV	6	(-)	RYCGAC	S000497	cold acclimation
Cotton_A_08372	CBFHV	6	(+)	RYCGAC	S000497	cold acclimation
Cotton_A_08372	SURECOREATSULTR11	202	(+)	GAGAC	S000499	Core of sulfur- responsive element/ a novel cis-acting element conferrring sulfur deficiency response in arabidopsis roots
Cotton_A_08372	MYBCORE	11	(+)	CNGTTR	S000176	dehydration/ water stress
Cotton_A_08372	MYBCORE	355	(-)	CNGTTR	S000176	dehydration/ water stress
Cotton_A_08372	MYBCORE	358	(+)	CNGTTR	S000176	dehydration/ water stress
Cotton_A_08372	MYBCORE	447	(-)	CNGTTR	S000176	dehydration/ water stress
Cotton_A_08372	MYBCORE	551	(+)	CNGTTR	S000176	dehydration/ water stress
Cotton_A_08372	CAATBOX1	256	(+)	CAAT	S000028	disease resistance/putative functions in response to environmental stresses
Cotton_A_08372	CAATBOX1	286	(+)	CAAT	S000028	disease resistance/putative functions in response to environmental stresses
Cotton_A_08372	CAATBOX1	317	(+)	CAAT	S000028	disease resistance/putative functions in response to environmental stresses
Cotton_A_08372	CAATBOX1	401	(+)	CAAT	S000028	disease resistance/putative functions in response to environmental stresses
Cotton_A_08372	CAATBOX1	413	(-)	CAAT	S000028	disease resistance/putative functions in response to environmental stresses
Cotton_A_08372	CAATBOX1	422	(+)	CAAT	S000028	disease resistance/putative functions in response to environmental stresses
Cotton_A_08372	CAATBOX1	489	(-)	CAAT	S000028	disease resistance/putative functions in response to environmental stresses
Cotton_A_08372	CAATBOX1	504	(-)	CAAT	S000028	disease resistance/putative functions in response to environmental stresses
Cotton_A_08372	CAATBOX1	510	(-)	CAAT	S000028	disease resistance/putative functions in response to environmental stresses
Cotton_A_08372	RAV1AAT	12	(-)	CAACA	S000314	DNA-binding domains
Cotton_A_08372	RAV1AAT	94	(+)	CAACA	S000314	DNA-binding domains
Cotton_A_08372	RAV1AAT	359	(-)	CAACA	S000314	DNA-binding domains
Cotton_A_08372	CCAATBOX1	255	(+)	CCAAT	S000030	HSE (Heat shock element)/found in the promoter of heat shock protein genes
Cotton_A_08372	GT1CONSENSUS	436	(+)	GRWAAW	S000198	light regulation
Cotton_A_08372	GT1CONSENSUS	519	(+)	GRWAAW	S000198	light regulation
Cotton_A_08372	IBOXCORE	436	(+)	GATAA	S000199	Light-regulated transcription
Cotton_A_08372	INRNTPSADB	212	(-)	YTCANTYY	S000395	Light-regulated transcription
Cotton_A_08372	INRNTPSADB	487	(-)	YTCANTYY	S000395	Light-regulated transcription
Cotton_A_08372	INRNTPSADB	502	(-)	YTCANTYY	S000395	Light-regulated transcription
Cotton_A_08372	MYB2CONSENSUSAT	355	(+)	YAACKG	S000409	MYB recognition site found in the promoters of the dehydration-responsive gene rd28
Cotton_A_08372	MYB2CONSENSUSAT	447	(+)	YAACKG	S000409	MYB recognition site found in the promoters of the dehydration-responsive gene rd29
Cotton_A_08372	MYB2CONSENSUSAT	551	(-)	YAACKG	S000409	MYB recognition site found in the promoters of the dehydration-responsive gene rd30
Cotton_A_08372	MYCCONSENSUSAT	355	(-)	CANNTG	S000407	MYC recognition site found in the promoters of the dehydration-responsive gene rd35
Cotton_A_08372	MYCCONSENSUSAT	355	(+)	CANNTG	S000407	MYC recognition site found in the promoters of the dehydration-responsive gene rd36
Cotton_A_08372	MYCCONSENSUSAT	447	(-)	CANNTG	S000407	MYC recognition site found in the promoters of the dehydration-responsive gene rd37
Cotton_A_08372	MYCCONSENSUSAT	447	(+)	CANNTG	S000407	MYC recognition site found in the promoters of the dehydration-responsive gene rd38
Cotton_A_08372	MYCCONSENSUSAT	551	(-)	CANNTG	S000407	MYC recognition site found in the promoters of the dehydration-responsive gene rd39
Cotton_A_08372	MYCCONSENSUSAT	551	(+)	CANNTG	S000407	MYC recognition site found in the promoters of the dehydration-responsive gene rd40
Cotton_A_08372	OSE1ROOTNODULE	409	(+)	AAAGAT	S000467	promoters activated in infected cells of root nodules
Cotton_A_08372	OSE2ROOTNODULE	194	(-)	CTCTT	S000468	promoters activated in infected cells of root nodules
Cotton_A_08372	OSE2ROOTNODULE	296	(-)	CTCTT	S000468	promoters activated in infected cells of root nodules
Cotton_A_08372	GATABOX	281	(-)	GATA	S000039	Required for high level, light regulated, and tissue specific expression
Cotton_A_08372	GATABOX	436	(+)	GATA	S000039	Required for high level, light regulated, and tissue specific expression
Cotton_A_08836	WRKY71OS	36	(+)	TGAC	S000447	positive and negative regulators of ABA signaling in aleurone cells.
Cotton_A_08836	WRKY71OS	184	(-)	TGAC	S000447	positive and negative regulators of ABA signaling in aleurone cells.
Cotton_A_08836	WRKY71OS	262	(+)	TGAC	S000447	positive and negative regulators of ABA signaling in aleurone cells.
Cotton_A_08836	WRKY71OS	411	(-)	TGAC	S000447	positive and negative regulators of ABA signaling in aleurone cells.
Cotton_A_08836	WRKY71OS	694	(-)	TGAC	S000447	positive and negative regulators of ABA signaling in aleurone cells.
Cotton_A_08836	ASF1MOTIFCAMV	410	(-)	TGACG	S000024	Abiotic and biotic stress differentially stimulate "as-1 element" activity;
Cotton_A_08836	ABRERATCAL	240	(+)	MACGYGB	S000507	ABRE-related sequence" or "Repeated sequence motifs" identified in the upstream regions of 162 Ca(2+)-responsive upregulated genes
Cotton_A_08836	MYBCORE	258	(-)	CNGTTR	S000176	dehydration/ water stress
Cotton_A_08836	MYBCORE	586	(-)	CNGTTR	S000176	dehydration/ water stress
Cotton_A_08836	MYCATRD22	265	(+)	CACATG	S000174	Dehydration/Water stress
Cotton_A_08836	CAATBOX1	144	(-)	CAAT	S000028	disease resistance/putative functions in response to environmental stresses
Cotton_A_08836	CAATBOX1	190	(-)	CAAT	S000028	disease resistance/putative functions in response to environmental stresses
Cotton_A_08836	CAATBOX1	214	(-)	CAAT	S000028	disease resistance/putative functions in response to environmental stresses
Cotton_A_08836	CAATBOX1	368	(+)	CAAT	S000028	disease resistance/putative functions in response to environmental stresses
Cotton_A_08836	CAATBOX1	370	(-)	CAAT	S000028	disease resistance/putative functions in response to environmental stresses
Cotton_A_08836	CAATBOX1	430	(+)	CAAT	S000028	disease resistance/putative functions in response to environmental stresses
Cotton_A_08836	CAATBOX1	442	(+)	CAAT	S000028	disease resistance/putative functions in response to environmental stresses
Cotton_A_08836	CAATBOX1	448	(+)	CAAT	S000028	disease resistance/putative functions in response to environmental stresses
Cotton_A_08836	CAATBOX1	606	(+)	CAAT	S000028	disease resistance/putative functions in response to environmental stresses
Cotton_A_08836	CAATBOX1	631	(-)	CAAT	S000028	disease resistance/putative functions in response to environmental stresses
Cotton_A_08836	RAV1AAT	173	(+)	CAACA	S000314	DNA-binding domains
Cotton_A_08836	ABRELATERD1	539	(+)	ACGTG	S000414	function in induction by dehydration stress and dark-induced senescence
Cotton_A_08836	ABRELATERD1	677	(+)	ACGTG	S000414	function in induction by dehydration stress and dark-induced senescence
Cotton_A_08836	DPBFCOREDCDC3	264	(+)	ACACNNG	S000292	have a pleiotropic defects in ABA response/growth-insensitivity to ABA
Cotton_A_08836	DPBFCOREDCDC3	705	(+)	ACACNNG	S000292	have a pleiotropic defects in ABA response/growth-insensitivity to ABA
Cotton_A_08836	CCAATBOX1	370	(-)	CCAAT	S000030	HSE (Heat shock element)/found in the promoter of heat shock protein genes
Cotton_A_08836	GT1CONSENSUS	323	(+)	GRWAAW	S000198	light regulation
Cotton_A_08836	GT1CONSENSUS	577	(+)	GRWAAW	S000198	light regulation
Cotton_A_08836	GT1CONSENSUS	611	(+)	GRWAAW	S000198	light regulation
Cotton_A_08836	IBOXCORE	323	(+)	GATAA	S000199	Light-regulated transcription
Cotton_A_08836	INRNTPSADB	53	(-)	YTCANTYY	S000395	Light-regulated transcription
Cotton_A_08836	MYB1AT	542	(-)	WAACCA	S000408	MYB recognition site found in the promoters of the dehydration-responsive gene rd25
Cotton_A_08836	MYB2AT	258	(+)	TAACTG	S000177	MYB recognition site found in the promoters of the dehydration-responsive gene rd25
Cotton_A_08836	MYB2CONSENSUSAT	258	(+)	YAACKG	S000409	MYB recognition site found in the promoters of the dehydration-responsive gene rd31
Cotton_A_08836	MYB2CONSENSUSAT	586	(+)	YAACKG	S000409	MYB recognition site found in the promoters of the dehydration-responsive gene rd32
Cotton_A_08836	MYCATERD1	265	(-)	CATGTG	S000413	MYC recognition sequence necessary for expression of erd1 (early responsive to dehydration) in arabidopsis
Cotton_A_08836	MYCCONSENSUSAT	265	(-)	CANNTG	S000407	MYC recognition site found in the promoters of the dehydration-responsive gene rd41
Cotton_A_08836	MYCCONSENSUSAT	265	(+)	CANNTG	S000407	MYC recognition site found in the promoters of the dehydration-responsive gene rd42
Cotton_A_08836	MYCCONSENSUSAT	368	(-)	CANNTG	S000407	MYC recognition site found in the promoters of the dehydration-responsive gene rd43
Cotton_A_08836	MYCCONSENSUSAT	368	(+)	CANNTG	S000407	MYC recognition site found in the promoters of the dehydration-responsive gene rd44
Cotton_A_08836	MYCCONSENSUSAT	413	(-)	CANNTG	S000407	MYC recognition site found in the promoters of the dehydration-responsive gene rd45
Cotton_A_08836	MYCCONSENSUSAT	413	(+)	CANNTG	S000407	MYC recognition site found in the promoters of the dehydration-responsive gene rd46
Cotton_A_08836	OSE2ROOTNODULE	205	(-)	CTCTT	S000468	promoters activated in infected cells of root nodules
Cotton_A_08836	OSE2ROOTNODULE	349	(-)	CTCTT	S000468	promoters activated in infected cells of root nodules
Cotton_A_08836	OSE2ROOTNODULE	509	(-)	CTCTT	S000468	promoters activated in infected cells of root nodules
Cotton_A_08836	OSE2ROOTNODULE	561	(-)	CTCTT	S000468	promoters activated in infected cells of root nodules
Cotton_A_08836	ABREOSRAB21	535	(-)	ACGTSSSC	S000012	Regulation of abscisic acid-induced transcription
Cotton_A_08836	ABREOSRAB21	673	(-)	ACGTSSSC	S000012	Regulation of abscisic acid-induced transcription
Cotton_A_08836	ACGTATERD1	539	(-)	ACGT	S000415	required for etiolation-induced expression of erd1 (early responsive to dehydration) in Arabidopsis;
Cotton_A_08836	ACGTATERD1	539	(+)	ACGT	S000415	required for etiolation-induced expression of erd1 (early responsive to dehydration) in Arabidopsis;
Cotton_A_08836	ACGTATERD1	677	(-)	ACGT	S000415	required for etiolation-induced expression of erd1 (early responsive to dehydration) in Arabidopsis;
Cotton_A_08836	ACGTATERD1	677	(+)	ACGT	S000415	required for etiolation-induced expression of erd1 (early responsive to dehydration) in Arabidopsis;
Cotton_A_08836	GATABOX	170	(-)	GATA	S000039	Required for high level, light regulated, and tissue specific expression
Cotton_A_08836	GATABOX	250	(+)	GATA	S000039	Required for high level, light regulated, and tissue specific expression
Cotton_A_08836	GATABOX	323	(+)	GATA	S000039	Required for high level, light regulated, and tissue specific expression
Cotton_A_08836	GATABOX	374	(+)	GATA	S000039	Required for high level, light regulated, and tissue specific expression
Cotton_A_08836	GATABOX	376	(-)	GATA	S000039	Required for high level, light regulated, and tissue specific expression
Cotton_A_08836	GATABOX	445	(-)	GATA	S000039	Required for high level, light regulated, and tissue specific expression
Cotton_A_08836	GATABOX	599	(+)	GATA	S000039	Required for high level, light regulated, and tissue specific expression
Cotton_A_08836	TAAAGSTKST1	30	(+)	TAAAG	S000387	transcription factors in guard cell-specific gene expression
Cotton_A_08836	TAAAGSTKST1	152	(+)	TAAAG	S000387	transcription factors in guard cell-specific gene expression
Cotton_A_08836	TAAAGSTKST1	404	(+)	TAAAG	S000387	transcription factors in guard cell-specific gene expression
Cotton_A_10898	WRKY71OS	313	(-)	TGAC	S000447	positive and negative regulators of ABA signaling in aleurone cells.
Cotton_A_10898	WRKY71OS	506	(+)	TGAC	S000447	positive and negative regulators of ABA signaling in aleurone cells.
Cotton_A_10898	ASF1MOTIFCAMV	312	(-)	TGACG	S000024	Abiotic and biotic stress differentially stimulate "as-1 element" activity;
Cotton_A_10898	MYBCORE	331	(+)	CNGTTR	S000176	dehydration/ water stress
Cotton_A_10898	CAATBOX1	44	(+)	CAAT	S000028	disease resistance/putative functions in response to environmental stresses
Cotton_A_10898	CAATBOX1	137	(+)	CAAT	S000028	disease resistance/putative functions in response to environmental stresses
Cotton_A_10898	CAATBOX1	157	(+)	CAAT	S000028	disease resistance/putative functions in response to environmental stresses
Cotton_A_10898	CAATBOX1	190	(-)	CAAT	S000028	disease resistance/putative functions in response to environmental stresses
Cotton_A_10898	CAATBOX1	239	(+)	CAAT	S000028	disease resistance/putative functions in response to environmental stresses
Cotton_A_10898	ABRELATERD1	558	(+)	ACGTG	S000414	function in induction by dehydration stress and dark-induced senescence
Cotton_A_10898	DPBFCOREDCDC3	74	(+)	ACACNNG	S000292	have a pleiotropic defects in ABA response/growth-insensitivity to ABA
Cotton_A_10898	DPBFCOREDCDC3	458	(+)	ACACNNG	S000292	have a pleiotropic defects in ABA response/growth-insensitivity to ABA
Cotton_A_10898	DPBFCOREDCDC3	510	(+)	ACACNNG	S000292	have a pleiotropic defects in ABA response/growth-insensitivity to ABA
Cotton_A_10898	CCAATBOX1	43	(+)	CCAAT	S000030	HSE (Heat shock element)/found in the promoter of heat shock protein genes
Cotton_A_10898	CCAATBOX1	136	(+)	CCAAT	S000030	HSE (Heat shock element)/found in the promoter of heat shock protein genes
Cotton_A_10898	GT1CONSENSUS	306	(-)	GRWAAW	S000198	light regulation
Cotton_A_10898	IBOXCORE	67	(+)	GATAA	S000199	Light-regulated transcription
Cotton_A_10898	IBOXCORE	339	(-)	GATAA	S000199	Light-regulated transcription
Cotton_A_10898	INRNTPSADB	237	(+)	YTCANTYY	S000395	Light-regulated transcription
Cotton_A_10898	MYB1AT	69	(+)	WAACCA	S000408	MYB recognition site found in the promoters of the dehydration-responsive gene rd26
Cotton_A_10898	MYB1AT	533	(-)	WAACCA	S000408	MYB recognition site found in the promoters of the dehydration-responsive gene rd27
Cotton_A_10898	MYB1AT	753	(+)	WAACCA	S000408	MYB recognition site found in the promoters of the dehydration-responsive gene rd28
Cotton_A_10898	MYCCONSENSUSAT	400	(-)	CANNTG	S000407	MYC recognition site found in the promoters of the dehydration-responsive gene rd47
Cotton_A_10898	MYCCONSENSUSAT	400	(+)	CANNTG	S000407	MYC recognition site found in the promoters of the dehydration-responsive gene rd48
Cotton_A_10898	MYCCONSENSUSAT	642	(-)	CANNTG	S000407	MYC recognition site found in the promoters of the dehydration-responsive gene rd49
Cotton_A_10898	MYCCONSENSUSAT	642	(+)	CANNTG	S000407	MYC recognition site found in the promoters of the dehydration-responsive gene rd50
Cotton_A_10898	OSE2ROOTNODULE	164	(-)	CTCTT	S000468	promoters activated in infected cells of root nodules
Cotton_A_10898	OSE2ROOTNODULE	205	(-)	CTCTT	S000468	promoters activated in infected cells of root nodules
Cotton_A_10898	OSE2ROOTNODULE	386	(+)	CTCTT	S000468	promoters activated in infected cells of root nodules
Cotton_A_10898	OSE2ROOTNODULE	466	(-)	CTCTT	S000468	promoters activated in infected cells of root nodules
Cotton_A_10898	OSE2ROOTNODULE	564	(-)	CTCTT	S000468	promoters activated in infected cells of root nodules
Cotton_A_10898	OSE2ROOTNODULE	689	(-)	CTCTT	S000468	promoters activated in infected cells of root nodules
Cotton_A_10898	ACGTATERD1	336	(-)	ACGT	S000415	required for etiolation-induced expression of erd1 (early responsive to dehydration) in Arabidopsis;
Cotton_A_10898	ACGTATERD1	336	(+)	ACGT	S000415	required for etiolation-induced expression of erd1 (early responsive to dehydration) in Arabidopsis;
Cotton_A_10898	ACGTATERD1	558	(-)	ACGT	S000415	required for etiolation-induced expression of erd1 (early responsive to dehydration) in Arabidopsis;
Cotton_A_10898	ACGTATERD1	558	(+)	ACGT	S000415	required for etiolation-induced expression of erd1 (early responsive to dehydration) in Arabidopsis;
Cotton_A_10898	GATABOX	4	(+)	GATA	S000039	Required for high level, light regulated, and tissue specific expression
Cotton_A_10898	GATABOX	67	(+)	GATA	S000039	Required for high level, light regulated, and tissue specific expression
Cotton_A_10898	GATABOX	143	(+)	GATA	S000039	Required for high level, light regulated, and tissue specific expression
Cotton_A_10898	GATABOX	254	(+)	GATA	S000039	Required for high level, light regulated, and tissue specific expression
Cotton_A_10898	GATABOX	263	(+)	GATA	S000039	Required for high level, light regulated, and tissue specific expression
Cotton_A_10898	GATABOX	319	(-)	GATA	S000039	Required for high level, light regulated, and tissue specific expression
Cotton_A_10898	GATABOX	340	(-)	GATA	S000039	Required for high level, light regulated, and tissue specific expression
Cotton_A_10898	GATABOX	357	(+)	GATA	S000039	Required for high level, light regulated, and tissue specific expression
Cotton_A_10898	GATABOX	374	(+)	GATA	S000039	Required for high level, light regulated, and tissue specific expression
Cotton_A_10898	GATABOX	376	(-)	GATA	S000039	Required for high level, light regulated, and tissue specific expression
Cotton_A_10898	GATABOX	618	(+)	GATA	S000039	Required for high level, light regulated, and tissue specific expression
Cotton_A_10898	REALPHALGLHCB21	754	(+)	AACCAA	S000362	The DNA binding activity is high in etiolated plants
Cotton_A_10898	TAAAGSTKST1	152	(+)	TAAAG	S000387	transcription factors in guard cell-specific gene expression
Cotton_A_10898	TAAAGSTKST1	500	(+)	TAAAG	S000387	transcription factors in guard cell-specific gene expression
Cotton_A_11444	WRKY71OS	22	(-)	TGAC	S000447	positive and negative regulators of ABA signaling in aleurone cells.
Cotton_A_11444	WRKY71OS	187	(-)	TGAC	S000447	positive and negative regulators of ABA signaling in aleurone cells.
Cotton_A_11444	WRKY71OS	256	(+)	TGAC	S000447	positive and negative regulators of ABA signaling in aleurone cells.
Cotton_A_11444	P1BS	125	(-)	GNATATNC	S000459	A conserved MYB transcription factor involved in phosphate starvation signaling both in vascular plants and in unicellular algae.
Cotton_A_11444	P1BS	125	(+)	GNATATNC	S000459	A conserved MYB transcription factor involved in phosphate starvation signaling both in vascular plants and in unicellular algae.
Cotton_A_11444	SURECOREATSULTR11	271	(-)	GAGAC	S000499	Core of sulfur- responsive element/ a novel cis-acting element conferrring sulfur deficiency response in arabidopsis roots
Cotton_A_11444	MYBCORE	41	(-)	CNGTTR	S000176	dehydration/ water stress
Cotton_A_11444	MYBCORE	61	(-)	CNGTTR	S000176	dehydration/ water stress
Cotton_A_11444	MYBCORE	224	(+)	CNGTTR	S000176	dehydration/ water stress
Cotton_A_11444	MYBCORE	249	(-)	CNGTTR	S000176	dehydration/ water stress
Cotton_A_11444	MYBCORE	252	(+)	CNGTTR	S000176	dehydration/ water stress
Cotton_A_11444	CAATBOX1	8	(+)	CAAT	S000028	disease resistance/putative functions in response to environmental stresses
Cotton_A_11444	CAATBOX1	27	(+)	CAAT	S000028	disease resistance/putative functions in response to environmental stresses
Cotton_A_11444	CAATBOX1	79	(+)	CAAT	S000028	disease resistance/putative functions in response to environmental stresses
Cotton_A_11444	CAATBOX1	140	(+)	CAAT	S000028	disease resistance/putative functions in response to environmental stresses
Cotton_A_11444	CAATBOX1	174	(-)	CAAT	S000028	disease resistance/putative functions in response to environmental stresses
Cotton_A_11444	CAATBOX1	191	(+)	CAAT	S000028	disease resistance/putative functions in response to environmental stresses
Cotton_A_11444	CAATBOX1	193	(-)	CAAT	S000028	disease resistance/putative functions in response to environmental stresses
Cotton_A_11444	CAATBOX1	213	(+)	CAAT	S000028	disease resistance/putative functions in response to environmental stresses
Cotton_A_11444	CAATBOX1	314	(-)	CAAT	S000028	disease resistance/putative functions in response to environmental stresses
Cotton_A_11444	CAATBOX1	380	(-)	CAAT	S000028	disease resistance/putative functions in response to environmental stresses
Cotton_A_11444	WBOXATNPR1	22	(-)	TTGAC	S000390	disease resistance/putative functions in response to environmental stresses
Cotton_A_11444	WBOXATNPR1	255	(+)	TTGAC	S000390	disease resistance/putative functions in response to environmental stresses
Cotton_A_11444	RAV1AAT	24	(+)	CAACA	S000314	DNA-binding domains
Cotton_A_11444	RAV1AAT	33	(+)	CAACA	S000314	DNA-binding domains
Cotton_A_11444	RAV1AAT	225	(-)	CAACA	S000314	DNA-binding domains
Cotton_A_11444	RAV1AAT	249	(+)	CAACA	S000314	DNA-binding domains
Cotton_A_11444	CCAATBOX1	78	(+)	CCAAT	S000030	HSE (Heat shock element)/found in the promoter of heat shock protein genes
Cotton_A_11444	CCAATBOX1	314	(-)	CCAAT	S000030	HSE (Heat shock element)/found in the promoter of heat shock protein genes
Cotton_A_11444	GT1CONSENSUS	98	(-)	GRWAAW	S000198	light regulation
Cotton_A_11444	GT1CONSENSUS	198	(+)	GRWAAW	S000198	light regulation
Cotton_A_11444	GT1CONSENSUS	207	(+)	GRWAAW	S000198	light regulation
Cotton_A_11444	GT1CONSENSUS	327	(+)	GRWAAW	S000198	light regulation
Cotton_A_11444	MYB1AT	216	(-)	WAACCA	S000408	MYB recognition site found in the promoters of the dehydration-responsive gene rd29
Cotton_A_11444	MYB2CONSENSUSAT	41	(+)	YAACKG	S000409	MYB recognition site found in the promoters of the dehydration-responsive gene rd33
Cotton_A_11444	MYB2CONSENSUSAT	252	(-)	YAACKG	S000409	MYB recognition site found in the promoters of the dehydration-responsive gene rd34
Cotton_A_11444	MYCCONSENSUSAT	41	(-)	CANNTG	S000407	MYC recognition site found in the promoters of the dehydration-responsive gene rd51
Cotton_A_11444	MYCCONSENSUSAT	41	(+)	CANNTG	S000407	MYC recognition site found in the promoters of the dehydration-responsive gene rd52
Cotton_A_11444	MYCCONSENSUSAT	160	(-)	CANNTG	S000407	MYC recognition site found in the promoters of the dehydration-responsive gene rd53
Cotton_A_11444	MYCCONSENSUSAT	160	(+)	CANNTG	S000407	MYC recognition site found in the promoters of the dehydration-responsive gene rd54
Cotton_A_11444	MYCCONSENSUSAT	191	(-)	CANNTG	S000407	MYC recognition site found in the promoters of the dehydration-responsive gene rd55
Cotton_A_11444	MYCCONSENSUSAT	191	(+)	CANNTG	S000407	MYC recognition site found in the promoters of the dehydration-responsive gene rd56
Cotton_A_11444	MYCCONSENSUSAT	252	(-)	CANNTG	S000407	MYC recognition site found in the promoters of the dehydration-responsive gene rd57
Cotton_A_11444	MYCCONSENSUSAT	252	(+)	CANNTG	S000407	MYC recognition site found in the promoters of the dehydration-responsive gene rd58
Cotton_A_11444	MYCCONSENSUSAT	355	(-)	CANNTG	S000407	MYC recognition site found in the promoters of the dehydration-responsive gene rd59
Cotton_A_11444	MYCCONSENSUSAT	355	(+)	CANNTG	S000407	MYC recognition site found in the promoters of the dehydration-responsive gene rd60
Cotton_A_11444	GT1GMSCAM4	98	(-)	GAAAAA	S000453	Plays a role in pathogen- and salt-induced
Cotton_A_11444	GT1GMSCAM4	207	(+)	GAAAAA	S000453	Plays a role in pathogen- and salt-induced
Cotton_A_11444	CIACADIANLELHC	24	(+)	CAANNNNATC	S000252	Region necessary for circadian expression
Cotton_A_11444	CIACADIANLELHC	308	(-)	CAANNNNATC	S000252	Region necessary for circadian expression
Cotton_A_11444	ACGTATERD1	105	(-)	ACGT	S000415	required for etiolation-induced expression of erd1 (early responsive to dehydration) in Arabidopsis;
Cotton_A_11444	ACGTATERD1	105	(+)	ACGT	S000415	required for etiolation-induced expression of erd1 (early responsive to dehydration) in Arabidopsis;
Cotton_A_11444	GATABOX	30	(-)	GATA	S000039	Required for high level, light regulated, and tissue specific expression
Cotton_A_11444	GATABOX	308	(+)	GATA	S000039	Required for high level, light regulated, and tissue specific expression
Cotton_A_11444	GCCCORE	279	(-)	GCCGCC	S000430	Required for high level, light regulated, and tissue specific expression
Cotton_A_11444	GCCCORE	347	(-)	GCCGCC	S000430	Required for high level, light regulated, and tissue specific expression
Cotton_A_14221	WRKY71OS	48	(+)	TGAC	S000447	positive and negative regulators of ABA signaling in aleurone cells.
Cotton_A_14221	WRKY71OS	111	(+)	TGAC	S000447	positive and negative regulators of ABA signaling in aleurone cells.
Cotton_A_14221	WRKY71OS	335	(+)	TGAC	S000447	positive and negative regulators of ABA signaling in aleurone cells.
Cotton_A_14221	WRKY71OS	384	(+)	TGAC	S000447	positive and negative regulators of ABA signaling in aleurone cells.
Cotton_A_14221	P1BS	543	(+)	GNATATNC	S000459	A conserved MYB transcription factor involved in phosphate starvation signaling both in vascular plants and in unicellular algae.
Cotton_A_14221	ASF1MOTIFCAMV	48	(+)	TGACG	S000024	Abiotic and biotic stress differentially stimulate "as-1 element" activity;
Cotton_A_14221	ASF1MOTIFCAMV	384	(+)	TGACG	S000024	Abiotic and biotic stress differentially stimulate "as-1 element" activity;
Cotton_A_14221	SURECOREATSULTR11	37	(+)	GAGAC	S000499	Core of sulfur- responsive element/ a novel cis-acting element conferrring sulfur deficiency response in arabidopsis roots
Cotton_A_14221	SURECOREATSULTR11	299	(+)	GAGAC	S000499	Core of sulfur- responsive element/ a novel cis-acting element conferrring sulfur deficiency response in arabidopsis roots
Cotton_A_14221	MYBCORE	100	(+)	CNGTTR	S000176	dehydration/ water stress
Cotton_A_14221	MYBCORE	473	(-)	CNGTTR	S000176	dehydration/ water stress
Cotton_A_14221	MYCATRD22	312	(-)	CACATG	S000174	Dehydration/Water stress
Cotton_A_14221	CAATBOX1	46	(-)	CAAT	S000028	disease resistance/putative functions in response to environmental stresses
Cotton_A_14221	CAATBOX1	73	(+)	CAAT	S000028	disease resistance/putative functions in response to environmental stresses
Cotton_A_14221	CAATBOX1	137	(+)	CAAT	S000028	disease resistance/putative functions in response to environmental stresses
Cotton_A_14221	CAATBOX1	157	(+)	CAAT	S000028	disease resistance/putative functions in response to environmental stresses
Cotton_A_14221	CAATBOX1	190	(-)	CAAT	S000028	disease resistance/putative functions in response to environmental stresses
Cotton_A_14221	CAATBOX1	214	(-)	CAAT	S000028	disease resistance/putative functions in response to environmental stresses
Cotton_A_14221	CAATBOX1	239	(+)	CAAT	S000028	disease resistance/putative functions in response to environmental stresses
Cotton_A_14221	CAATBOX1	260	(-)	CAAT	S000028	disease resistance/putative functions in response to environmental stresses
Cotton_A_14221	CAATBOX1	295	(-)	CAAT	S000028	disease resistance/putative functions in response to environmental stresses
Cotton_A_14221	CAATBOX1	405	(+)	CAAT	S000028	disease resistance/putative functions in response to environmental stresses
Cotton_A_14221	CAATBOX1	466	(+)	CAAT	S000028	disease resistance/putative functions in response to environmental stresses
Cotton_A_14221	CAATBOX1	506	(+)	CAAT	S000028	disease resistance/putative functions in response to environmental stresses
Cotton_A_14221	CAATBOX1	584	(+)	CAAT	S000028	disease resistance/putative functions in response to environmental stresses
Cotton_A_14221	WBOXATNPR1	47	(+)	TTGAC	S000390	disease resistance/putative functions in response to environmental stresses
Cotton_A_14221	WBOXATNPR1	110	(+)	TTGAC	S000390	disease resistance/putative functions in response to environmental stresses
Cotton_A_14221	RAV1AAT	473	(+)	CAACA	S000314	DNA-binding domains
Cotton_A_14221	ABRELATERD1	454	(+)	ACGTG	S000414	function in induction by dehydration stress and dark-induced senescence
Cotton_A_14221	CCAATBOX1	136	(+)	CCAAT	S000030	HSE (Heat shock element)/found in the promoter of heat shock protein genes
Cotton_A_14221	CCAATBOX1	295	(-)	CCAAT	S000030	HSE (Heat shock element)/found in the promoter of heat shock protein genes
Cotton_A_14221	CCAATBOX1	583	(+)	CCAAT	S000030	HSE (Heat shock element)/found in the promoter of heat shock protein genes
Cotton_A_14221	GT1CONSENSUS	125	(+)	GRWAAW	S000198	light regulation
Cotton_A_14221	GT1CONSENSUS	162	(+)	GRWAAW	S000198	light regulation
Cotton_A_14221	LTRE1HVBLT49	28	(+)	CCGAAA	S000250	low-temperature-responsive element
Cotton_A_14221	MYB2AT	100	(-)	TAACTG	S000177	MYB recognition site found in the promoters of the dehydration-responsive gene rd26
Cotton_A_14221	MYB2CONSENSUSAT	100	(-)	YAACKG	S000409	MYB recognition site found in the promoters of the dehydration-responsive gene rd35
Cotton_A_14221	MYCATERD1	312	(+)	CATGTG	S000413	MYC recognition sequence necessary for expression of erd1 (early responsive to dehydration) in arabidopsis
Cotton_A_14221	MYCCONSENSUSAT	312	(-)	CANNTG	S000407	MYC recognition site found in the promoters of the dehydration-responsive gene rd61
Cotton_A_14221	MYCCONSENSUSAT	312	(+)	CANNTG	S000407	MYC recognition site found in the promoters of the dehydration-responsive gene rd62
Cotton_A_14221	MYCCONSENSUSAT	593	(-)	CANNTG	S000407	MYC recognition site found in the promoters of the dehydration-responsive gene rd63
Cotton_A_14221	MYCCONSENSUSAT	593	(+)	CANNTG	S000407	MYC recognition site found in the promoters of the dehydration-responsive gene rd64
Cotton_A_14221	CIACADIANLELHC	254	(-)	CAANNNNATC	S000252	Region necessary for circadian expression
Cotton_A_14221	ACGTATERD1	454	(-)	ACGT	S000415	required for etiolation-induced expression of erd1 (early responsive to dehydration) in Arabidopsis;
Cotton_A_14221	ACGTATERD1	454	(+)	ACGT	S000415	required for etiolation-induced expression of erd1 (early responsive to dehydration) in Arabidopsis;
Cotton_A_14221	GATABOX	97	(-)	GATA	S000039	Required for high level, light regulated, and tissue specific expression
Cotton_A_14221	GATABOX	254	(+)	GATA	S000039	Required for high level, light regulated, and tissue specific expression
Cotton_A_14221	GATABOX	263	(+)	GATA	S000039	Required for high level, light regulated, and tissue specific expression
Cotton_A_14221	GATABOX	482	(+)	GATA	S000039	Required for high level, light regulated, and tissue specific expression
Cotton_A_14221	GATABOX	544	(+)	GATA	S000039	Required for high level, light regulated, and tissue specific expression
Cotton_A_14221	REBETALGLHCB21	252	(+)	CGGATA	S000363	The DNA binding activity is high in etiolated plants
Cotton_A_16250	WRKY71OS	233	(+)	TGAC	S000447	positive and negative regulators of ABA signaling in aleurone cells.
Cotton_A_16250	WRKY71OS	247	(+)	TGAC	S000447	positive and negative regulators of ABA signaling in aleurone cells.
Cotton_A_16250	WRKY71OS	314	(-)	TGAC	S000447	positive and negative regulators of ABA signaling in aleurone cells.
Cotton_A_16250	SURECOREATSULTR11	65	(-)	GAGAC	S000499	Core of sulfur- responsive element/ a novel cis-acting element conferrring sulfur deficiency response in arabidopsis roots
Cotton_A_16250	MYBCORE	39	(-)	CNGTTR	S000176	dehydration/ water stress
Cotton_A_16250	MYBCORE	172	(+)	CNGTTR	S000176	dehydration/ water stress
Cotton_A_16250	MYBCORE	204	(-)	CNGTTR	S000176	dehydration/ water stress
Cotton_A_16250	MYBCORE	215	(+)	CNGTTR	S000176	dehydration/ water stress
Cotton_A_16250	CAATBOX1	70	(+)	CAAT	S000028	disease resistance/putative functions in response to environmental stresses
Cotton_A_16250	CAATBOX1	126	(+)	CAAT	S000028	disease resistance/putative functions in response to environmental stresses
Cotton_A_16250	CAATBOX1	131	(+)	CAAT	S000028	disease resistance/putative functions in response to environmental stresses
Cotton_A_16250	CAATBOX1	165	(-)	CAAT	S000028	disease resistance/putative functions in response to environmental stresses
Cotton_A_16250	CAATBOX1	184	(-)	CAAT	S000028	disease resistance/putative functions in response to environmental stresses
Cotton_A_16250	CAATBOX1	195	(-)	CAAT	S000028	disease resistance/putative functions in response to environmental stresses
Cotton_A_16250	CAATBOX1	245	(-)	CAAT	S000028	disease resistance/putative functions in response to environmental stresses
Cotton_A_16250	CAATBOX1	293	(-)	CAAT	S000028	disease resistance/putative functions in response to environmental stresses
Cotton_A_16250	WBOXATNPR1	246	(+)	TTGAC	S000390	disease resistance/putative functions in response to environmental stresses
Cotton_A_16250	RAV1AAT	39	(+)	CAACA	S000314	DNA-binding domains
Cotton_A_16250	RAV1AAT	173	(-)	CAACA	S000314	DNA-binding domains
Cotton_A_16250	RAV1AAT	216	(-)	CAACA	S000314	DNA-binding domains
Cotton_A_16250	CCAATBOX1	69	(+)	CCAAT	S000030	HSE (Heat shock element)/found in the promoter of heat shock protein genes
Cotton_A_16250	GT1CONSENSUS	222	(+)	GRWAAW	S000198	light regulation
Cotton_A_16250	INRNTPSADB	291	(-)	YTCANTYY	S000395	Light-regulated transcription
Cotton_A_16250	MYB2CONSENSUSAT	204	(+)	YAACKG	S000409	MYB recognition site found in the promoters of the dehydration-responsive gene rd36
Cotton_A_16250	MYCCONSENSUSAT	340	(-)	CANNTG	S000407	MYC recognition site found in the promoters of the dehydration-responsive gene rd65
Cotton_A_16250	MYCCONSENSUSAT	340	(+)	CANNTG	S000407	MYC recognition site found in the promoters of the dehydration-responsive gene rd66
Cotton_A_16250	GT1GMSCAM4	222	(+)	GAAAAA	S000453	Plays a role in pathogen- and salt-induced
Cotton_A_16250	OSE2ROOTNODULE	110	(-)	CTCTT	S000468	promoters activated in infected cells of root nodules
Cotton_A_16250	OSE2ROOTNODULE	151	(+)	CTCTT	S000468	promoters activated in infected cells of root nodules
Cotton_A_16250	ACGTATERD1	96	(-)	ACGT	S000415	required for etiolation-induced expression of erd1 (early responsive to dehydration) in Arabidopsis;
Cotton_A_16250	ACGTATERD1	96	(+)	ACGT	S000415	required for etiolation-induced expression of erd1 (early responsive to dehydration) in Arabidopsis;
Cotton_A_16250	GATABOX	57	(-)	GATA	S000039	Required for high level, light regulated, and tissue specific expression
Cotton_A_16250	GATABOX	192	(+)	GATA	S000039	Required for high level, light regulated, and tissue specific expression
Cotton_A_16451	WRKY71OS	38	(+)	TGAC	S000447	positive and negative regulators of ABA signaling in aleurone cells.
Cotton_A_16451	WRKY71OS	48	(+)	TGAC	S000447	positive and negative regulators of ABA signaling in aleurone cells.
Cotton_A_16451	WRKY71OS	75	(-)	TGAC	S000447	positive and negative regulators of ABA signaling in aleurone cells.
Cotton_A_16451	WRKY71OS	111	(+)	TGAC	S000447	positive and negative regulators of ABA signaling in aleurone cells.
Cotton_A_16451	WRKY71OS	484	(-)	TGAC	S000447	positive and negative regulators of ABA signaling in aleurone cells.
Cotton_A_16451	WRKY71OS	524	(+)	TGAC	S000447	positive and negative regulators of ABA signaling in aleurone cells.
Cotton_A_16451	ASF1MOTIFCAMV	48	(+)	TGACG	S000024	Abiotic and biotic stress differentially stimulate "as-1 element" activity;
Cotton_A_16451	ASF1MOTIFCAMV	524	(+)	TGACG	S000024	Abiotic and biotic stress differentially stimulate "as-1 element" activity;
Cotton_A_16451	SURECOREATSULTR11	510	(-)	GAGAC	S000499	Core of sulfur- responsive element/ a novel cis-acting element conferrring sulfur deficiency response in arabidopsis roots
Cotton_A_16451	MYBCORE	258	(-)	CNGTTR	S000176	dehydration/ water stress
Cotton_A_16451	MYBCORE	368	(+)	CNGTTR	S000176	dehydration/ water stress
Cotton_A_16451	MYBCORE	505	(+)	CNGTTR	S000176	dehydration/ water stress
Cotton_A_16451	MYCATRD22	315	(-)	CACATG	S000174	Dehydration/Water stress
Cotton_A_16451	CAATBOX1	46	(-)	CAAT	S000028	disease resistance/putative functions in response to environmental stresses
Cotton_A_16451	CAATBOX1	157	(+)	CAAT	S000028	disease resistance/putative functions in response to environmental stresses
Cotton_A_16451	CAATBOX1	214	(-)	CAAT	S000028	disease resistance/putative functions in response to environmental stresses
Cotton_A_16451	CAATBOX1	239	(+)	CAAT	S000028	disease resistance/putative functions in response to environmental stresses
Cotton_A_16451	CAATBOX1	353	(-)	CAAT	S000028	disease resistance/putative functions in response to environmental stresses
Cotton_A_16451	CAATBOX1	421	(-)	CAAT	S000028	disease resistance/putative functions in response to environmental stresses
Cotton_A_16451	CAATBOX1	545	(+)	CAAT	S000028	disease resistance/putative functions in response to environmental stresses
Cotton_A_16451	CAATBOX1	619	(+)	CAAT	S000028	disease resistance/putative functions in response to environmental stresses
Cotton_A_16451	CAATBOX1	658	(+)	CAAT	S000028	disease resistance/putative functions in response to environmental stresses
Cotton_A_16451	CAATBOX1	740	(+)	CAAT	S000028	disease resistance/putative functions in response to environmental stresses
Cotton_A_16451	WBOXATNPR1	47	(+)	TTGAC	S000390	disease resistance/putative functions in response to environmental stresses
Cotton_A_16451	WBOXATNPR1	75	(-)	TTGAC	S000390	disease resistance/putative functions in response to environmental stresses
Cotton_A_16451	RAV1AAT	369	(-)	CAACA	S000314	DNA-binding domains
Cotton_A_16451	RAV1AAT	506	(-)	CAACA	S000314	DNA-binding domains
Cotton_A_16451	RAV1BAT	400	(-)	CACCTG	S000315	DNA-binding domains
Cotton_A_16451	DPBFCOREDCDC3	315	(-)	ACACNNG	S000292	have a pleiotropic defects in ABA response/growth-insensitivity to ABA
Cotton_A_16451	CCAATBOX1	739	(+)	CCAAT	S000030	HSE (Heat shock element)/found in the promoter of heat shock protein genes
Cotton_A_16451	GT1CONSENSUS	387	(-)	GRWAAW	S000198	light regulation
Cotton_A_16451	INRNTPSADB	346	(-)	YTCANTYY	S000395	Light-regulated transcription
Cotton_A_16451	INRNTPSADB	351	(-)	YTCANTYY	S000395	Light-regulated transcription
Cotton_A_16451	LTRE1HVBLT49	28	(+)	CCGAAA	S000250	low-temperature-responsive element
Cotton_A_16451	MYCATERD1	315	(+)	CATGTG	S000413	MYC recognition sequence necessary for expression of erd1 (early responsive to dehydration) in arabidopsis
Cotton_A_16451	MYCCONSENSUSAT	315	(-)	CANNTG	S000407	MYC recognition site found in the promoters of the dehydration-responsive gene rd67
Cotton_A_16451	MYCCONSENSUSAT	315	(+)	CANNTG	S000407	MYC recognition site found in the promoters of the dehydration-responsive gene rd68
Cotton_A_16451	MYCCONSENSUSAT	400	(-)	CANNTG	S000407	MYC recognition site found in the promoters of the dehydration-responsive gene rd69
Cotton_A_16451	MYCCONSENSUSAT	400	(+)	CANNTG	S000407	MYC recognition site found in the promoters of the dehydration-responsive gene rd70
Cotton_A_16451	MYCCONSENSUSAT	749	(-)	CANNTG	S000407	MYC recognition site found in the promoters of the dehydration-responsive gene rd71
Cotton_A_16451	MYCCONSENSUSAT	749	(+)	CANNTG	S000407	MYC recognition site found in the promoters of the dehydration-responsive gene rd72
Cotton_A_16451	OSE1ROOTNODULE	147	(-)	AAAGAT	S000467	promoters activated in infected cells of root nodules
Cotton_A_16451	OSE2ROOTNODULE	164	(-)	CTCTT	S000468	promoters activated in infected cells of root nodules
Cotton_A_16451	OSE2ROOTNODULE	579	(-)	CTCTT	S000468	promoters activated in infected cells of root nodules
Cotton_A_16451	ACGTATERD1	606	(-)	ACGT	S000415	required for etiolation-induced expression of erd1 (early responsive to dehydration) in Arabidopsis;
Cotton_A_16451	ACGTATERD1	606	(+)	ACGT	S000415	required for etiolation-induced expression of erd1 (early responsive to dehydration) in Arabidopsis;
Cotton_A_16451	GATABOX	97	(-)	GATA	S000039	Required for high level, light regulated, and tissue specific expression
Cotton_A_16451	GATABOX	254	(+)	GATA	S000039	Required for high level, light regulated, and tissue specific expression
Cotton_A_16451	GATABOX	263	(+)	GATA	S000039	Required for high level, light regulated, and tissue specific expression
Cotton_A_16451	GATABOX	376	(-)	GATA	S000039	Required for high level, light regulated, and tissue specific expression
Cotton_A_16451	GATABOX	615	(+)	GATA	S000039	Required for high level, light regulated, and tissue specific expression
Cotton_A_16451	GATABOX	700	(+)	GATA	S000039	Required for high level, light regulated, and tissue specific expression
Cotton_A_16451	REBETALGLHCB21	252	(+)	CGGATA	S000363	The DNA binding activity is high in etiolated plants
Cotton_A_16451	TAAAGSTKST1	149	(-)	TAAAG	S000387	transcription factors in guard cell-specific gene expression
Cotton_A_17439	WRKY71OS	22	(-)	TGAC	S000447	positive and negative regulators of ABA signaling in aleurone cells.
Cotton_A_17439	WRKY71OS	184	(-)	TGAC	S000447	positive and negative regulators of ABA signaling in aleurone cells.
Cotton_A_17439	WRKY71OS	253	(+)	TGAC	S000447	positive and negative regulators of ABA signaling in aleurone cells.
Cotton_A_17439	WRKY71OS	341	(-)	TGAC	S000447	positive and negative regulators of ABA signaling in aleurone cells.
Cotton_A_17439	WRKY71OS	375	(+)	TGAC	S000447	positive and negative regulators of ABA signaling in aleurone cells.
Cotton_A_17439	WRKY71OS	453	(-)	TGAC	S000447	positive and negative regulators of ABA signaling in aleurone cells.
Cotton_A_17439	ASF1MOTIFCAMV	452	(-)	TGACG	S000024	Abiotic and biotic stress differentially stimulate "as-1 element" activity;
Cotton_A_17439	CBFHV	397	(-)	RYCGAC	S000497	cold acclimation
Cotton_A_17439	SURECOREATSULTR11	71	(-)	GAGAC	S000499	Core of sulfur- responsive element/ a novel cis-acting element conferrring sulfur deficiency response in arabidopsis roots
Cotton_A_17439	MYBCORE	175	(-)	CNGTTR	S000176	dehydration/ water stress
Cotton_A_17439	MYBCORE	178	(+)	CNGTTR	S000176	dehydration/ water stress
Cotton_A_17439	MYBCORE	210	(-)	CNGTTR	S000176	dehydration/ water stress
Cotton_A_17439	MYBCORE	221	(+)	CNGTTR	S000176	dehydration/ water stress
Cotton_A_17439	MYBCORE	246	(-)	CNGTTR	S000176	dehydration/ water stress
Cotton_A_17439	MYBCORE	249	(+)	CNGTTR	S000176	dehydration/ water stress
Cotton_A_17439	CAATBOX1	76	(+)	CAAT	S000028	disease resistance/putative functions in response to environmental stresses
Cotton_A_17439	CAATBOX1	137	(+)	CAAT	S000028	disease resistance/putative functions in response to environmental stresses
Cotton_A_17439	CAATBOX1	171	(-)	CAAT	S000028	disease resistance/putative functions in response to environmental stresses
Cotton_A_17439	CAATBOX1	188	(+)	CAAT	S000028	disease resistance/putative functions in response to environmental stresses
Cotton_A_17439	CAATBOX1	190	(-)	CAAT	S000028	disease resistance/putative functions in response to environmental stresses
Cotton_A_17439	CAATBOX1	378	(+)	CAAT	S000028	disease resistance/putative functions in response to environmental stresses
Cotton_A_17439	CAATBOX1	389	(-)	CAAT	S000028	disease resistance/putative functions in response to environmental stresses
Cotton_A_17439	CAATBOX1	415	(-)	CAAT	S000028	disease resistance/putative functions in response to environmental stresses
Cotton_A_17439	WBOXATNPR1	22	(-)	TTGAC	S000390	disease resistance/putative functions in response to environmental stresses
Cotton_A_17439	WBOXATNPR1	252	(+)	TTGAC	S000390	disease resistance/putative functions in response to environmental stresses
Cotton_A_17439	WBOXATNPR1	341	(-)	TTGAC	S000390	disease resistance/putative functions in response to environmental stresses
Cotton_A_17439	RAV1AAT	24	(+)	CAACA	S000314	DNA-binding domains
Cotton_A_17439	RAV1AAT	27	(+)	CAACA	S000314	DNA-binding domains
Cotton_A_17439	RAV1AAT	222	(-)	CAACA	S000314	DNA-binding domains
Cotton_A_17439	RAV1AAT	246	(+)	CAACA	S000314	DNA-binding domains
Cotton_A_17439	RAV1BAT	358	(-)	CACCTG	S000315	DNA-binding domains
Cotton_A_17439	RAV1BAT	455	(+)	CACCTG	S000315	DNA-binding domains
Cotton_A_17439	CCAATBOX1	75	(+)	CCAAT	S000030	HSE (Heat shock element)/found in the promoter of heat shock protein genes
Cotton_A_17439	CCAATBOX1	389	(-)	CCAAT	S000030	HSE (Heat shock element)/found in the promoter of heat shock protein genes
Cotton_A_17439	CCAATBOX1	415	(-)	CCAAT	S000030	HSE (Heat shock element)/found in the promoter of heat shock protein genes
Cotton_A_17439	GT1CONSENSUS	95	(-)	GRWAAW	S000198	light regulation
Cotton_A_17439	GT1CONSENSUS	204	(+)	GRWAAW	S000198	light regulation
Cotton_A_17439	GT1CONSENSUS	311	(+)	GRWAAW	S000198	light regulation
Cotton_A_17439	GT1CONSENSUS	367	(-)	GRWAAW	S000198	light regulation
Cotton_A_17439	IBOXCORE	311	(+)	GATAA	S000199	Light-regulated transcription
Cotton_A_17439	IBOXCORE	368	(-)	GATAA	S000199	Light-regulated transcription
Cotton_A_17439	MYB2CONSENSUSAT	175	(+)	YAACKG	S000409	MYB recognition site found in the promoters of the dehydration-responsive gene rd37
Cotton_A_17439	MYB2CONSENSUSAT	210	(+)	YAACKG	S000409	MYB recognition site found in the promoters of the dehydration-responsive gene rd38
Cotton_A_17439	MYB2CONSENSUSAT	249	(-)	YAACKG	S000409	MYB recognition site found in the promoters of the dehydration-responsive gene rd39
Cotton_A_17439	MYCCONSENSUSAT	175	(-)	CANNTG	S000407	MYC recognition site found in the promoters of the dehydration-responsive gene rd73
Cotton_A_17439	MYCCONSENSUSAT	175	(+)	CANNTG	S000407	MYC recognition site found in the promoters of the dehydration-responsive gene rd74
Cotton_A_17439	MYCCONSENSUSAT	188	(-)	CANNTG	S000407	MYC recognition site found in the promoters of the dehydration-responsive gene rd75
Cotton_A_17439	MYCCONSENSUSAT	188	(+)	CANNTG	S000407	MYC recognition site found in the promoters of the dehydration-responsive gene rd76
Cotton_A_17439	MYCCONSENSUSAT	249	(-)	CANNTG	S000407	MYC recognition site found in the promoters of the dehydration-responsive gene rd77
Cotton_A_17439	MYCCONSENSUSAT	249	(+)	CANNTG	S000407	MYC recognition site found in the promoters of the dehydration-responsive gene rd78
Cotton_A_17439	MYCCONSENSUSAT	352	(-)	CANNTG	S000407	MYC recognition site found in the promoters of the dehydration-responsive gene rd79
Cotton_A_17439	MYCCONSENSUSAT	352	(+)	CANNTG	S000407	MYC recognition site found in the promoters of the dehydration-responsive gene rd80
Cotton_A_17439	MYCCONSENSUSAT	358	(-)	CANNTG	S000407	MYC recognition site found in the promoters of the dehydration-responsive gene rd81
Cotton_A_17439	MYCCONSENSUSAT	358	(+)	CANNTG	S000407	MYC recognition site found in the promoters of the dehydration-responsive gene rd82
Cotton_A_17439	MYCCONSENSUSAT	455	(-)	CANNTG	S000407	MYC recognition site found in the promoters of the dehydration-responsive gene rd83
Cotton_A_17439	MYCCONSENSUSAT	455	(+)	CANNTG	S000407	MYC recognition site found in the promoters of the dehydration-responsive gene rd84
Cotton_A_17439	GT1GMSCAM4	95	(-)	GAAAAA	S000453	Plays a role in pathogen- and salt-induced
Cotton_A_17439	GT1GMSCAM4	204	(+)	GAAAAA	S000453	Plays a role in pathogen- and salt-induced
Cotton_A_17439	OSE2ROOTNODULE	116	(-)	CTCTT	S000468	promoters activated in infected cells of root nodules
Cotton_A_17439	OSE2ROOTNODULE	271	(-)	CTCTT	S000468	promoters activated in infected cells of root nodules
Cotton_A_17439	CIACADIANLELHC	24	(+)	CAANNNNATC	S000252	Region necessary for circadian expression
Cotton_A_17439	ACGTATERD1	102	(-)	ACGT	S000415	required for etiolation-induced expression of erd1 (early responsive to dehydration) in Arabidopsis;
Cotton_A_17439	ACGTATERD1	102	(+)	ACGT	S000415	required for etiolation-induced expression of erd1 (early responsive to dehydration) in Arabidopsis;
Cotton_A_17439	GATABOX	311	(+)	GATA	S000039	Required for high level, light regulated, and tissue specific expression
Cotton_A_17439	GATABOX	369	(-)	GATA	S000039	Required for high level, light regulated, and tissue specific expression
Cotton_A_17439	REBETALGLHCB21	369	(-)	CGGATA	S000363	The DNA binding activity is high in etiolated plants
Cotton_A_20171	WRKY71OS	258	(+)	TGAC	S000447	positive and negative regulators of ABA signaling in aleurone cells.
Cotton_A_20171	SURECOREATSULTR11	89	(-)	GAGAC	S000499	Core of sulfur- responsive element/ a novel cis-acting element conferrring sulfur deficiency response in arabidopsis roots
Cotton_A_20171	MYBCORE	11	(-)	CNGTTR	S000176	dehydration/ water stress
Cotton_A_20171	MYBCORE	228	(-)	CNGTTR	S000176	dehydration/ water stress
Cotton_A_20171	MYBCORE	239	(+)	CNGTTR	S000176	dehydration/ water stress
Cotton_A_20171	MYBCORE	300	(+)	CNGTTR	S000176	dehydration/ water stress
Cotton_A_20171	CAATBOX1	94	(+)	CAAT	S000028	disease resistance/putative functions in response to environmental stresses
Cotton_A_20171	CAATBOX1	150	(+)	CAAT	S000028	disease resistance/putative functions in response to environmental stresses
Cotton_A_20171	CAATBOX1	155	(+)	CAAT	S000028	disease resistance/putative functions in response to environmental stresses
Cotton_A_20171	CAATBOX1	190	(-)	CAAT	S000028	disease resistance/putative functions in response to environmental stresses
Cotton_A_20171	CAATBOX1	208	(-)	CAAT	S000028	disease resistance/putative functions in response to environmental stresses
Cotton_A_20171	CAATBOX1	219	(-)	CAAT	S000028	disease resistance/putative functions in response to environmental stresses
Cotton_A_20171	CAATBOX1	269	(-)	CAAT	S000028	disease resistance/putative functions in response to environmental stresses
Cotton_A_20171	CAATBOX1	318	(-)	CAAT	S000028	disease resistance/putative functions in response to environmental stresses
Cotton_A_20171	RAV1AAT	64	(+)	CAACA	S000314	DNA-binding domains
Cotton_A_20171	RAV1AAT	67	(+)	CAACA	S000314	DNA-binding domains
Cotton_A_20171	CCAATBOX1	93	(+)	CCAAT	S000030	HSE (Heat shock element)/found in the promoter of heat shock protein genes
Cotton_A_20171	GT1CONSENSUS	113	(-)	GRWAAW	S000198	light regulation
Cotton_A_20171	GT1CONSENSUS	247	(+)	GRWAAW	S000198	light regulation
Cotton_A_20171	GT1CONSENSUS	390	(+)	GRWAAW	S000198	light regulation
Cotton_A_20171	INRNTPSADB	316	(-)	YTCANTYY	S000395	Light-regulated transcription
Cotton_A_20171	MYB2CONSENSUSAT	121	(-)	YAACKG	S000409	MYB recognition site found in the promoters of the dehydration-responsive gene rd40
Cotton_A_20171	MYB2CONSENSUSAT	228	(+)	YAACKG	S000409	MYB recognition site found in the promoters of the dehydration-responsive gene rd41
Cotton_A_20171	GT1GMSCAM4	113	(-)	GAAAAA	S000453	Plays a role in pathogen- and salt-induced
Cotton_A_20171	GT1GMSCAM4	247	(+)	GAAAAA	S000453	Plays a role in pathogen- and salt-induced
Cotton_A_20171	OSE2ROOTNODULE	110	(+)	CTCTT	S000468	promoters activated in infected cells of root nodules
Cotton_A_20171	OSE2ROOTNODULE	135	(-)	CTCTT	S000468	promoters activated in infected cells of root nodules
Cotton_A_20171	OSE2ROOTNODULE	175	(+)	CTCTT	S000468	promoters activated in infected cells of root nodules
Cotton_A_20171	GATABOX	139	(+)	GATA	S000039	Required for high level, light regulated, and tissue specific expression
Cotton_A_20171	GATABOX	216	(+)	GATA	S000039	Required for high level, light regulated, and tissue specific expression
Cotton_A_20171	GATABOX	272	(+)	GATA	S000039	Required for high level, light regulated, and tissue specific expression
Cotton_A_28567	WRKY71OS	48	(+)	TGAC	S000447	positive and negative regulators of ABA signaling in aleurone cells.
Cotton_A_28567	WRKY71OS	75	(-)	TGAC	S000447	positive and negative regulators of ABA signaling in aleurone cells.
Cotton_A_28567	WRKY71OS	111	(+)	TGAC	S000447	positive and negative regulators of ABA signaling in aleurone cells.
Cotton_A_28567	WRKY71OS	139	(-)	TGAC	S000447	positive and negative regulators of ABA signaling in aleurone cells.
Cotton_A_28567	WRKY71OS	185	(+)	TGAC	S000447	positive and negative regulators of ABA signaling in aleurone cells.
Cotton_A_28567	WRKY71OS	320	(-)	TGAC	S000447	positive and negative regulators of ABA signaling in aleurone cells.
Cotton_A_28567	WRKY71OS	451	(+)	TGAC	S000447	positive and negative regulators of ABA signaling in aleurone cells.
Cotton_A_28567	ASF1MOTIFCAMV	48	(+)	TGACG	S000024	Abiotic and biotic stress differentially stimulate "as-1 element" activity;
Cotton_A_28567	CBFHV	421	(-)	RYCGAC	S000497	cold acclimation
Cotton_A_28567	SURECOREATSULTR11	37	(+)	GAGAC	S000499	Core of sulfur- responsive element/ a novel cis-acting element conferrring sulfur deficiency response in arabidopsis roots
Cotton_A_28567	SURECOREATSULTR11	510	(-)	GAGAC	S000499	Core of sulfur- responsive element/ a novel cis-acting element conferrring sulfur deficiency response in arabidopsis roots
Cotton_A_28567	MYBCORE	258	(-)	CNGTTR	S000176	dehydration/ water stress
Cotton_A_28567	MYBCORE	368	(+)	CNGTTR	S000176	dehydration/ water stress
Cotton_A_28567	MYCATRD22	315	(-)	CACATG	S000174	Dehydration/Water stress
Cotton_A_28567	CAATBOX1	46	(-)	CAAT	S000028	disease resistance/putative functions in response to environmental stresses
Cotton_A_28567	CAATBOX1	157	(+)	CAAT	S000028	disease resistance/putative functions in response to environmental stresses
Cotton_A_28567	CAATBOX1	190	(-)	CAAT	S000028	disease resistance/putative functions in response to environmental stresses
Cotton_A_28567	CAATBOX1	239	(+)	CAAT	S000028	disease resistance/putative functions in response to environmental stresses
Cotton_A_28567	CAATBOX1	298	(-)	CAAT	S000028	disease resistance/putative functions in response to environmental stresses
Cotton_A_28567	CAATBOX1	322	(+)	CAAT	S000028	disease resistance/putative functions in response to environmental stresses
Cotton_A_28567	CAATBOX1	353	(-)	CAAT	S000028	disease resistance/putative functions in response to environmental stresses
Cotton_A_28567	CAATBOX1	619	(+)	CAAT	S000028	disease resistance/putative functions in response to environmental stresses
Cotton_A_28567	CAATBOX1	658	(+)	CAAT	S000028	disease resistance/putative functions in response to environmental stresses
Cotton_A_28567	CAATBOX1	749	(+)	CAAT	S000028	disease resistance/putative functions in response to environmental stresses
Cotton_A_28567	WBOXATNPR1	47	(+)	TTGAC	S000390	disease resistance/putative functions in response to environmental stresses
Cotton_A_28567	WBOXATNPR1	75	(-)	TTGAC	S000390	disease resistance/putative functions in response to environmental stresses
Cotton_A_28567	WBOXATNPR1	139	(-)	TTGAC	S000390	disease resistance/putative functions in response to environmental stresses
Cotton_A_28567	WBOXATNPR1	320	(-)	TTGAC	S000390	disease resistance/putative functions in response to environmental stresses
Cotton_A_28567	RAV1AAT	369	(-)	CAACA	S000314	DNA-binding domains
Cotton_A_28567	RAV1BAT	400	(-)	CACCTG	S000315	DNA-binding domains
Cotton_A_28567	ABRELATERD1	585	(+)	ACGTG	S000414	function in induction by dehydration stress and dark-induced senescence
Cotton_A_28567	DPBFCOREDCDC3	315	(-)	ACACNNG	S000292	have a pleiotropic defects in ABA response/growth-insensitivity to ABA
Cotton_A_28567	CCAATBOX1	298	(-)	CCAAT	S000030	HSE (Heat shock element)/found in the promoter of heat shock protein genes
Cotton_A_28567	CCAATBOX1	748	(+)	CCAAT	S000030	HSE (Heat shock element)/found in the promoter of heat shock protein genes
Cotton_A_28567	GT1CONSENSUS	68	(-)	GRWAAW	S000198	light regulation
Cotton_A_28567	GT1CONSENSUS	344	(+)	GRWAAW	S000198	light regulation
Cotton_A_28567	GT1CONSENSUS	387	(-)	GRWAAW	S000198	light regulation
Cotton_A_28567	INRNTPSADB	53	(-)	YTCANTYY	S000395	Light-regulated transcription
Cotton_A_28567	INRNTPSADB	351	(-)	YTCANTYY	S000395	Light-regulated transcription
Cotton_A_28567	INRNTPSADB	627	(+)	YTCANTYY	S000395	Light-regulated transcription
Cotton_A_28567	LTRE1HVBLT49	28	(+)	CCGAAA	S000250	low-temperature-responsive element
Cotton_A_28567	MYB1AT	219	(-)	WAACCA	S000408	MYB recognition site found in the promoters of the dehydration-responsive gene rd30
Cotton_A_28567	MYCATERD1	315	(+)	CATGTG	S000413	MYC recognition sequence necessary for expression of erd1 (early responsive to dehydration) in arabidopsis
Cotton_A_28567	MYCCONSENSUSAT	315	(-)	CANNTG	S000407	MYC recognition site found in the promoters of the dehydration-responsive gene rd85
Cotton_A_28567	MYCCONSENSUSAT	315	(+)	CANNTG	S000407	MYC recognition site found in the promoters of the dehydration-responsive gene rd86
Cotton_A_28567	MYCCONSENSUSAT	392	(-)	CANNTG	S000407	MYC recognition site found in the promoters of the dehydration-responsive gene rd87
Cotton_A_28567	MYCCONSENSUSAT	392	(+)	CANNTG	S000407	MYC recognition site found in the promoters of the dehydration-responsive gene rd88
Cotton_A_28567	MYCCONSENSUSAT	400	(-)	CANNTG	S000407	MYC recognition site found in the promoters of the dehydration-responsive gene rd89
Cotton_A_28567	MYCCONSENSUSAT	400	(+)	CANNTG	S000407	MYC recognition site found in the promoters of the dehydration-responsive gene rd90
Cotton_A_28567	MYCCONSENSUSAT	758	(-)	CANNTG	S000407	MYC recognition site found in the promoters of the dehydration-responsive gene rd91
Cotton_A_28567	MYCCONSENSUSAT	758	(+)	CANNTG	S000407	MYC recognition site found in the promoters of the dehydration-responsive gene rd92
Cotton_A_28567	GT1GMSCAM4	344	(+)	GAAAAA	S000453	Plays a role in pathogen- and salt-induced
Cotton_A_28567	OSE2ROOTNODULE	205	(-)	CTCTT	S000468	promoters activated in infected cells of root nodules
Cotton_A_28567	OSE2ROOTNODULE	579	(-)	CTCTT	S000468	promoters activated in infected cells of root nodules
Cotton_A_28567	ACGTATERD1	360	(-)	ACGT	S000415	required for etiolation-induced expression of erd1 (early responsive to dehydration) in Arabidopsis;
Cotton_A_28567	ACGTATERD1	360	(+)	ACGT	S000415	required for etiolation-induced expression of erd1 (early responsive to dehydration) in Arabidopsis;
Cotton_A_28567	ACGTATERD1	585	(-)	ACGT	S000415	required for etiolation-induced expression of erd1 (early responsive to dehydration) in Arabidopsis;
Cotton_A_28567	ACGTATERD1	585	(+)	ACGT	S000415	required for etiolation-induced expression of erd1 (early responsive to dehydration) in Arabidopsis;
Cotton_A_28567	ACGTATERD1	606	(-)	ACGT	S000415	required for etiolation-induced expression of erd1 (early responsive to dehydration) in Arabidopsis;
Cotton_A_28567	ACGTATERD1	606	(+)	ACGT	S000415	required for etiolation-induced expression of erd1 (early responsive to dehydration) in Arabidopsis;
Cotton_A_28567	GATABOX	97	(-)	GATA	S000039	Required for high level, light regulated, and tissue specific expression
Cotton_A_28567	GATABOX	254	(+)	GATA	S000039	Required for high level, light regulated, and tissue specific expression
Cotton_A_28567	GATABOX	263	(+)	GATA	S000039	Required for high level, light regulated, and tissue specific expression
Cotton_A_28567	GATABOX	615	(+)	GATA	S000039	Required for high level, light regulated, and tissue specific expression
Cotton_A_28567	GATABOX	635	(+)	GATA	S000039	Required for high level, light regulated, and tissue specific expression
Cotton_A_28567	GATABOX	709	(+)	GATA	S000039	Required for high level, light regulated, and tissue specific expression
Cotton_A_28567	REALPHALGLHCB21	218	(-)	AACCAA	S000362	The DNA binding activity is high in etiolated plants
Cotton_A_30556	WRKY71OS	190	(-)	TGAC	S000447	positive and negative regulators of ABA signaling in aleurone cells.
Cotton_A_30556	WRKY71OS	246	(+)	TGAC	S000447	positive and negative regulators of ABA signaling in aleurone cells.
Cotton_A_30556	CBFHV	257	(-)	RYCGAC	S000497	cold acclimation
Cotton_A_30556	SURECOREATSULTR11	77	(-)	GAGAC	S000499	Core of sulfur- responsive element/ a novel cis-acting element conferrring sulfur deficiency response in arabidopsis roots
Cotton_A_30556	SURECOREATSULTR11	373	(+)	GAGAC	S000499	Core of sulfur- responsive element/ a novel cis-acting element conferrring sulfur deficiency response in arabidopsis roots
Cotton_A_30556	MYBCORE	185	(+)	CNGTTR	S000176	dehydration/ water stress
Cotton_A_30556	MYBCORE	368	(-)	CNGTTR	S000176	dehydration/ water stress
Cotton_A_30556	DRECRTCOREAT	257	(-)	RCCGAC	S000418	dehydration-responsive element/C-repeat
Cotton_A_30556	CAATBOX1	175	(+)	CAAT	S000028	disease resistance/putative functions in response to environmental stresses
Cotton_A_30556	CAATBOX1	196	(-)	CAAT	S000028	disease resistance/putative functions in response to environmental stresses
Cotton_A_30556	CAATBOX1	229	(-)	CAAT	S000028	disease resistance/putative functions in response to environmental stresses
Cotton_A_30556	CAATBOX1	306	(-)	CAAT	S000028	disease resistance/putative functions in response to environmental stresses
Cotton_A_30556	CAATBOX1	359	(+)	CAAT	S000028	disease resistance/putative functions in response to environmental stresses
Cotton_A_30556	WBOXATNPR1	245	(+)	TTGAC	S000390	disease resistance/putative functions in response to environmental stresses
Cotton_A_30556	RAV1AAT	45	(-)	CAACA	S000314	DNA-binding domains
Cotton_A_30556	RAV1AAT	186	(-)	CAACA	S000314	DNA-binding domains
Cotton_A_30556	RAV1AAT	286	(-)	CAACA	S000314	DNA-binding domains
Cotton_A_30556	RAV1AAT	316	(-)	CAACA	S000314	DNA-binding domains
Cotton_A_30556	RAV1BAT	26	(-)	CACCTG	S000315	DNA-binding domains
Cotton_A_30556	CCAATBOX1	358	(+)	CCAAT	S000030	HSE (Heat shock element)/found in the promoter of heat shock protein genes
Cotton_A_30556	GT1CONSENSUS	101	(-)	GRWAAW	S000198	light regulation
Cotton_A_30556	INRNTPSADB	304	(-)	YTCANTYY	S000395	Light-regulated transcription
Cotton_A_30556	LTRECOREATCOR15	257	(-)	CCGAC	S000153	low-temperature-responsive element
Cotton_A_30556	MYB2CONSENSUSAT	368	(+)	YAACKG	S000409	MYB recognition site found in the promoters of the dehydration-responsive gene rd42
Cotton_A_30556	MYCCONSENSUSAT	26	(-)	CANNTG	S000407	MYC recognition site found in the promoters of the dehydration-responsive gene rd93
Cotton_A_30556	MYCCONSENSUSAT	26	(+)	CANNTG	S000407	MYC recognition site found in the promoters of the dehydration-responsive gene rd94
Cotton_A_30556	GT1GMSCAM4	101	(-)	GAAAAA	S000453	Plays a role in pathogen- and salt-induced
Cotton_A_30556	OSE1ROOTNODULE	124	(+)	AAAGAT	S000467	promoters activated in infected cells of root nodules
Cotton_A_30556	OSE2ROOTNODULE	98	(+)	CTCTT	S000468	promoters activated in infected cells of root nodules
Cotton_A_30556	GATABOX	127	(+)	GATA	S000039	Required for high level, light regulated, and tissue specific expression
Cotton_A_30556	GATABOX	131	(-)	GATA	S000039	Required for high level, light regulated, and tissue specific expression
Cotton_A_30556	TAAAGSTKST1	384	(+)	TAAAG	S000387	transcription factors in guard cell-specific gene expression
Cotton_A_33889	WRKY71OS	111	(+)	TGAC	S000447	positive and negative regulators of ABA signaling in aleurone cells.
Cotton_A_33889	WRKY71OS	184	(-)	TGAC	S000447	positive and negative regulators of ABA signaling in aleurone cells.
Cotton_A_33889	WRKY71OS	451	(+)	TGAC	S000447	positive and negative regulators of ABA signaling in aleurone cells.
Cotton_A_33889	WRKY71OS	477	(-)	TGAC	S000447	positive and negative regulators of ABA signaling in aleurone cells.
Cotton_A_33889	WRKY71OS	743	(-)	TGAC	S000447	positive and negative regulators of ABA signaling in aleurone cells.
Cotton_A_33889	SURECOREATSULTR11	37	(+)	GAGAC	S000499	Core of sulfur- responsive element/ a novel cis-acting element conferrring sulfur deficiency response in arabidopsis roots
Cotton_A_33889	MYBCORE	258	(-)	CNGTTR	S000176	dehydration/ water stress
Cotton_A_33889	MYBCORE	392	(-)	CNGTTR	S000176	dehydration/ water stress
Cotton_A_33889	MYBCORE	655	(-)	CNGTTR	S000176	dehydration/ water stress
Cotton_A_33889	CAATBOX1	144	(-)	CAAT	S000028	disease resistance/putative functions in response to environmental stresses
Cotton_A_33889	CAATBOX1	190	(-)	CAAT	S000028	disease resistance/putative functions in response to environmental stresses
Cotton_A_33889	CAATBOX1	214	(-)	CAAT	S000028	disease resistance/putative functions in response to environmental stresses
Cotton_A_33889	CAATBOX1	249	(+)	CAAT	S000028	disease resistance/putative functions in response to environmental stresses
Cotton_A_33889	CAATBOX1	368	(+)	CAAT	S000028	disease resistance/putative functions in response to environmental stresses
Cotton_A_33889	CAATBOX1	386	(+)	CAAT	S000028	disease resistance/putative functions in response to environmental stresses
Cotton_A_33889	CAATBOX1	421	(-)	CAAT	S000028	disease resistance/putative functions in response to environmental stresses
Cotton_A_33889	CAATBOX1	497	(+)	CAAT	S000028	disease resistance/putative functions in response to environmental stresses
Cotton_A_33889	CAATBOX1	503	(+)	CAAT	S000028	disease resistance/putative functions in response to environmental stresses
Cotton_A_33889	CAATBOX1	521	(+)	CAAT	S000028	disease resistance/putative functions in response to environmental stresses
Cotton_A_33889	CAATBOX1	680	(-)	CAAT	S000028	disease resistance/putative functions in response to environmental stresses
Cotton_A_33889	WBOXATNPR1	477	(-)	TTGAC	S000390	disease resistance/putative functions in response to environmental stresses
Cotton_A_33889	WBOXATNPR1	743	(-)	TTGAC	S000390	disease resistance/putative functions in response to environmental stresses
Cotton_A_33889	ABRELATERD1	588	(+)	ACGTG	S000414	function in induction by dehydration stress and dark-induced senescence
Cotton_A_33889	ABRELATERD1	704	(+)	ACGTG	S000414	function in induction by dehydration stress and dark-induced senescence
Cotton_A_33889	ABRELATERD1	722	(+)	ACGTG	S000414	function in induction by dehydration stress and dark-induced senescence
Cotton_A_33889	CCAATBOX1	385	(+)	CCAAT	S000030	HSE (Heat shock element)/found in the promoter of heat shock protein genes
Cotton_A_33889	GT1CONSENSUS	45	(+)	GRWAAW	S000198	light regulation
Cotton_A_33889	GT1CONSENSUS	323	(+)	GRWAAW	S000198	light regulation
Cotton_A_33889	GT1CONSENSUS	428	(+)	GRWAAW	S000198	light regulation
Cotton_A_33889	GT1CONSENSUS	482	(+)	GRWAAW	S000198	light regulation
Cotton_A_33889	GT1CONSENSUS	483	(+)	GRWAAW	S000198	light regulation
Cotton_A_33889	GT1CONSENSUS	626	(+)	GRWAAW	S000198	light regulation
Cotton_A_33889	GT1CONSENSUS	659	(+)	GRWAAW	S000198	light regulation
Cotton_A_33889	IBOXCORE	45	(+)	GATAA	S000199	Light-regulated transcription
Cotton_A_33889	IBOXCORE	323	(+)	GATAA	S000199	Light-regulated transcription
Cotton_A_33889	INRNTPSADB	53	(-)	YTCANTYY	S000395	Light-regulated transcription
Cotton_A_33889	INRNTPSADB	83	(-)	YTCANTYY	S000395	Light-regulated transcription
Cotton_A_33889	INRNTPSADB	419	(-)	YTCANTYY	S000395	Light-regulated transcription
Cotton_A_33889	INRNTPSADB	429	(-)	YTCANTYY	S000395	Light-regulated transcription
Cotton_A_33889	LTRE1HVBLT49	416	(+)	CCGAAA	S000250	low-temperature-responsive element
Cotton_A_33889	MYB2AT	258	(+)	TAACTG	S000177	MYB recognition site found in the promoters of the dehydration-responsive gene rd27
Cotton_A_33889	MYB1AT	591	(-)	WAACCA	S000408	MYB recognition site found in the promoters of the dehydration-responsive gene rd31
Cotton_A_33889	MYB2CONSENSUSAT	258	(+)	YAACKG	S000409	MYB recognition site found in the promoters of the dehydration-responsive gene rd43
Cotton_A_33889	MYB2CONSENSUSAT	655	(+)	YAACKG	S000409	MYB recognition site found in the promoters of the dehydration-responsive gene rd44
Cotton_A_33889	MYCCONSENSUSAT	400	(-)	CANNTG	S000407	MYC recognition site found in the promoters of the dehydration-responsive gene rd95
Cotton_A_33889	MYCCONSENSUSAT	400	(+)	CANNTG	S000407	MYC recognition site found in the promoters of the dehydration-responsive gene rd96
Cotton_A_33889	OSE2ROOTNODULE	205	(-)	CTCTT	S000468	promoters activated in infected cells of root nodules
Cotton_A_33889	CIACADIANLELHC	332	(-)	CAANNNNATC	S000252	Region necessary for circadian expression
Cotton_A_33889	ABREOSRAB21	584	(-)	ACGTSSSC	S000012	Regulation of abscisic acid-induced transcription
Cotton_A_33889	ACGTATERD1	588	(-)	ACGT	S000415	required for etiolation-induced expression of erd1 (early responsive to dehydration) in Arabidopsis;
Cotton_A_33889	ACGTATERD1	588	(+)	ACGT	S000415	required for etiolation-induced expression of erd1 (early responsive to dehydration) in Arabidopsis;
Cotton_A_33889	ACGTATERD1	704	(-)	ACGT	S000415	required for etiolation-induced expression of erd1 (early responsive to dehydration) in Arabidopsis;
Cotton_A_33889	ACGTATERD1	704	(+)	ACGT	S000415	required for etiolation-induced expression of erd1 (early responsive to dehydration) in Arabidopsis;
Cotton_A_33889	ACGTATERD1	722	(-)	ACGT	S000415	required for etiolation-induced expression of erd1 (early responsive to dehydration) in Arabidopsis;
Cotton_A_33889	ACGTATERD1	722	(+)	ACGT	S000415	required for etiolation-induced expression of erd1 (early responsive to dehydration) in Arabidopsis;
Cotton_A_33889	GATABOX	45	(+)	GATA	S000039	Required for high level, light regulated, and tissue specific expression
Cotton_A_33889	GATABOX	263	(+)	GATA	S000039	Required for high level, light regulated, and tissue specific expression
Cotton_A_33889	GATABOX	323	(+)	GATA	S000039	Required for high level, light regulated, and tissue specific expression
Cotton_A_33889	GATABOX	374	(+)	GATA	S000039	Required for high level, light regulated, and tissue specific expression
Cotton_A_33889	GATABOX	376	(-)	GATA	S000039	Required for high level, light regulated, and tissue specific expression
Cotton_A_33889	GATABOX	500	(-)	GATA	S000039	Required for high level, light regulated, and tissue specific expression
Cotton_A_33889	GATABOX	648	(+)	GATA	S000039	Required for high level, light regulated, and tissue specific expression
Cotton_A_33889	TAAAGSTKST1	152	(+)	TAAAG	S000387	transcription factors in guard cell-specific gene expression
Cotton_A_36717	WRKY71OS	249	(+)	TGAC	S000447	positive and negative regulators of ABA signaling in aleurone cells.
Cotton_A_36717	WRKY71OS	262	(+)	TGAC	S000447	positive and negative regulators of ABA signaling in aleurone cells.
Cotton_A_36717	SURECOREATSULTR11	80	(-)	GAGAC	S000499	Core of sulfur- responsive element/ a novel cis-acting element conferrring sulfur deficiency response in arabidopsis roots
Cotton_A_36717	MYBCORE	11	(-)	CNGTTR	S000176	dehydration/ water stress
Cotton_A_36717	MYBCORE	188	(+)	CNGTTR	S000176	dehydration/ water stress
Cotton_A_36717	MYBCORE	230	(+)	CNGTTR	S000176	dehydration/ water stress
Cotton_A_36717	MYBCORE	258	(+)	CNGTTR	S000176	dehydration/ water stress
Cotton_A_36717	CAATBOX1	85	(+)	CAAT	S000028	disease resistance/putative functions in response to environmental stresses
Cotton_A_36717	CAATBOX1	141	(+)	CAAT	S000028	disease resistance/putative functions in response to environmental stresses
Cotton_A_36717	CAATBOX1	146	(+)	CAAT	S000028	disease resistance/putative functions in response to environmental stresses
Cotton_A_36717	CAATBOX1	199	(-)	CAAT	S000028	disease resistance/putative functions in response to environmental stresses
Cotton_A_36717	CAATBOX1	210	(-)	CAAT	S000028	disease resistance/putative functions in response to environmental stresses
Cotton_A_36717	CAATBOX1	219	(+)	CAAT	S000028	disease resistance/putative functions in response to environmental stresses
Cotton_A_36717	CAATBOX1	309	(-)	CAAT	S000028	disease resistance/putative functions in response to environmental stresses
Cotton_A_36717	WBOXATNPR1	261	(+)	TTGAC	S000390	disease resistance/putative functions in response to environmental stresses
Cotton_A_36717	RAV1AAT	231	(-)	CAACA	S000314	DNA-binding domains
Cotton_A_36717	CCAATBOX1	84	(+)	CCAAT	S000030	HSE (Heat shock element)/found in the promoter of heat shock protein genes
Cotton_A_36717	GT1CONSENSUS	237	(+)	GRWAAW	S000198	light regulation
Cotton_A_36717	GT1CONSENSUS	325	(+)	GRWAAW	S000198	light regulation
Cotton_A_36717	GT1CONSENSUS	382	(+)	GRWAAW	S000198	light regulation
Cotton_A_36717	IBOXCORE	9	(+)	GATAA	S000199	Light-regulated transcription
Cotton_A_36717	IBOXCORE	382	(+)	GATAA	S000199	Light-regulated transcription
Cotton_A_36717	INRNTPSADB	19	(-)	YTCANTYY	S000395	Light-regulated transcription
Cotton_A_36717	INRNTPSADB	307	(-)	YTCANTYY	S000395	Light-regulated transcription
Cotton_A_36717	MYB2CONSENSUSAT	188	(-)	YAACKG	S000409	MYB recognition site found in the promoters of the dehydration-responsive gene rd45
Cotton_A_36717	MYCCONSENSUSAT	188	(+)	CANNTG	S000407	MYC recognition site found in the promoters of the dehydration-responsive gene rd100
Cotton_A_36717	MYCCONSENSUSAT	358	(-)	CANNTG	S000407	MYC recognition site found in the promoters of the dehydration-responsive gene rd101
Cotton_A_36717	MYCCONSENSUSAT	358	(+)	CANNTG	S000407	MYC recognition site found in the promoters of the dehydration-responsive gene rd102
Cotton_A_36717	MYCCONSENSUSAT	166	(-)	CANNTG	S000407	MYC recognition site found in the promoters of the dehydration-responsive gene rd97
Cotton_A_36717	MYCCONSENSUSAT	166	(+)	CANNTG	S000407	MYC recognition site found in the promoters of the dehydration-responsive gene rd98
Cotton_A_36717	MYCCONSENSUSAT	188	(-)	CANNTG	S000407	MYC recognition site found in the promoters of the dehydration-responsive gene rd99
Cotton_A_36717	GT1GMSCAM4	237	(+)	GAAAAA	S000453	Plays a role in pathogen- and salt-induced
Cotton_A_36717	OSE2ROOTNODULE	101	(+)	CTCTT	S000468	promoters activated in infected cells of root nodules
Cotton_A_36717	OSE2ROOTNODULE	126	(-)	CTCTT	S000468	promoters activated in infected cells of root nodules
Cotton_A_36717	ACGTATERD1	111	(-)	ACGT	S000415	required for etiolation-induced expression of erd1 (early responsive to dehydration) in Arabidopsis;
Cotton_A_36717	ACGTATERD1	111	(+)	ACGT	S000415	required for etiolation-induced expression of erd1 (early responsive to dehydration) in Arabidopsis;
Cotton_A_36717	GATABOX	9	(+)	GATA	S000039	Required for high level, light regulated, and tissue specific expression
Cotton_A_36717	GATABOX	73	(-)	GATA	S000039	Required for high level, light regulated, and tissue specific expression
Cotton_A_36717	GATABOX	207	(+)	GATA	S000039	Required for high level, light regulated, and tissue specific expression
Cotton_A_36717	GATABOX	382	(+)	GATA	S000039	Required for high level, light regulated, and tissue specific expression
Cotton_A_36717	GCCCORE	353	(-)	GCCGCC	S000430	Required for high level, light regulated, and tissue specific expression
Cotton_A_40133	WRKY71OS	313	(-)	TGAC	S000447	positive and negative regulators of ABA signaling in aleurone cells.
Cotton_A_40133	WRKY71OS	471	(-)	TGAC	S000447	positive and negative regulators of ABA signaling in aleurone cells.
Cotton_A_40133	WRKY71OS	643	(+)	TGAC	S000447	positive and negative regulators of ABA signaling in aleurone cells.
Cotton_A_40133	CBFHV	260	(+)	RYCGAC	S000497	cold acclimation
Cotton_A_40133	MYBCORE	249	(-)	CNGTTR	S000176	dehydration/ water stress
Cotton_A_40133	MYBCORE	258	(-)	CNGTTR	S000176	dehydration/ water stress
Cotton_A_40133	MYCATRD22	265	(-)	CACATG	S000174	Dehydration/Water stress
Cotton_A_40133	DRECRTCOREAT	260	(+)	RCCGAC	S000418	dehydration-responsive element/C-repeat
Cotton_A_40133	CAATBOX1	144	(-)	CAAT	S000028	disease resistance/putative functions in response to environmental stresses
Cotton_A_40133	CAATBOX1	157	(+)	CAAT	S000028	disease resistance/putative functions in response to environmental stresses
Cotton_A_40133	CAATBOX1	190	(-)	CAAT	S000028	disease resistance/putative functions in response to environmental stresses
Cotton_A_40133	CAATBOX1	214	(-)	CAAT	S000028	disease resistance/putative functions in response to environmental stresses
Cotton_A_40133	CAATBOX1	239	(+)	CAAT	S000028	disease resistance/putative functions in response to environmental stresses
Cotton_A_40133	CAATBOX1	748	(-)	CAAT	S000028	disease resistance/putative functions in response to environmental stresses
Cotton_A_40133	WBOXATNPR1	471	(-)	TTGAC	S000390	disease resistance/putative functions in response to environmental stresses
Cotton_A_40133	RAV1AAT	72	(+)	CAACA	S000314	DNA-binding domains
Cotton_A_40133	RAV1AAT	561	(-)	CAACA	S000314	DNA-binding domains
Cotton_A_40133	RAV1AAT	628	(-)	CAACA	S000314	DNA-binding domains
Cotton_A_40133	ABRELATERD1	582	(+)	ACGTG	S000414	function in induction by dehydration stress and dark-induced senescence
Cotton_A_40133	ABRELATERD1	680	(+)	ACGTG	S000414	function in induction by dehydration stress and dark-induced senescence
Cotton_A_40133	DPBFCOREDCDC3	74	(+)	ACACNNG	S000292	have a pleiotropic defects in ABA response/growth-insensitivity to ABA
Cotton_A_40133	CCAATBOX1	748	(-)	CCAAT	S000030	HSE (Heat shock element)/found in the promoter of heat shock protein genes
Cotton_A_40133	GT1CONSENSUS	52	(+)	GRWAAW	S000198	light regulation
Cotton_A_40133	GT1CONSENSUS	98	(-)	GRWAAW	S000198	light regulation
Cotton_A_40133	GT1CONSENSUS	338	(-)	GRWAAW	S000198	light regulation
Cotton_A_40133	GT1CONSENSUS	592	(+)	GRWAAW	S000198	light regulation
Cotton_A_40133	GT1CONSENSUS	753	(+)	GRWAAW	S000198	light regulation
Cotton_A_40133	GT1CONSENSUS	786	(-)	GRWAAW	S000198	light regulation
Cotton_A_40133	GT1CONSENSUS	800	(-)	GRWAAW	S000198	light regulation
Cotton_A_40133	IBOXCORE	67	(+)	GATAA	S000199	Light-regulated transcription
Cotton_A_40133	IBOXCORE	339	(-)	GATAA	S000199	Light-regulated transcription
Cotton_A_40133	INRNTPSADB	53	(-)	YTCANTYY	S000395	Light-regulated transcription
Cotton_A_40133	INRNTPSADB	83	(-)	YTCANTYY	S000395	Light-regulated transcription
Cotton_A_40133	INRNTPSADB	237	(+)	YTCANTYY	S000395	Light-regulated transcription
Cotton_A_40133	LTREATLTI78	260	(+)	ACCGACA	S000157	low-temperature-responsive element
Cotton_A_40133	LTRECOREATCOR15	261	(+)	CCGAC	S000153	low-temperature-responsive element
Cotton_A_40133	MYB1AT	815	(-)	WAACCA	S000408	MYB recognition site found in the promoters of the dehydration-responsive gene rd32
Cotton_A_40133	MYB2CONSENSUSAT	249	(+)	YAACKG	S000409	MYB recognition site found in the promoters of the dehydration-responsive gene rd46
Cotton_A_40133	MYCATERD1	265	(+)	CATGTG	S000413	MYC recognition sequence necessary for expression of erd1 (early responsive to dehydration) in arabidopsis
Cotton_A_40133	MYCCONSENSUSAT	249	(-)	CANNTG	S000407	MYC recognition site found in the promoters of the dehydration-responsive gene rd103
Cotton_A_40133	MYCCONSENSUSAT	249	(+)	CANNTG	S000407	MYC recognition site found in the promoters of the dehydration-responsive gene rd104
Cotton_A_40133	MYCCONSENSUSAT	265	(-)	CANNTG	S000407	MYC recognition site found in the promoters of the dehydration-responsive gene rd105
Cotton_A_40133	MYCCONSENSUSAT	265	(+)	CANNTG	S000407	MYC recognition site found in the promoters of the dehydration-responsive gene rd106
Cotton_A_40133	MYCCONSENSUSAT	400	(-)	CANNTG	S000407	MYC recognition site found in the promoters of the dehydration-responsive gene rd107
Cotton_A_40133	MYCCONSENSUSAT	400	(+)	CANNTG	S000407	MYC recognition site found in the promoters of the dehydration-responsive gene rd108
Cotton_A_40133	OSE2ROOTNODULE	124	(-)	CTCTT	S000468	promoters activated in infected cells of root nodules
Cotton_A_40133	OSE2ROOTNODULE	164	(-)	CTCTT	S000468	promoters activated in infected cells of root nodules
Cotton_A_40133	OSE2ROOTNODULE	205	(-)	CTCTT	S000468	promoters activated in infected cells of root nodules
Cotton_A_40133	OSE2ROOTNODULE	386	(+)	CTCTT	S000468	promoters activated in infected cells of root nodules
Cotton_A_40133	OSE2ROOTNODULE	588	(-)	CTCTT	S000468	promoters activated in infected cells of root nodules
Cotton_A_40133	OSE2ROOTNODULE	708	(+)	CTCTT	S000468	promoters activated in infected cells of root nodules
Cotton_A_40133	OSE2ROOTNODULE	726	(+)	CTCTT	S000468	promoters activated in infected cells of root nodules
Cotton_A_40133	ACGTATERD1	582	(-)	ACGT	S000415	required for etiolation-induced expression of erd1 (early responsive to dehydration) in Arabidopsis;
Cotton_A_40133	ACGTATERD1	582	(+)	ACGT	S000415	required for etiolation-induced expression of erd1 (early responsive to dehydration) in Arabidopsis;
Cotton_A_40133	ACGTATERD1	680	(-)	ACGT	S000415	required for etiolation-induced expression of erd1 (early responsive to dehydration) in Arabidopsis;
Cotton_A_40133	ACGTATERD1	680	(+)	ACGT	S000415	required for etiolation-induced expression of erd1 (early responsive to dehydration) in Arabidopsis;
Cotton_A_40133	ACGTATERD1	828	(-)	ACGT	S000415	required for etiolation-induced expression of erd1 (early responsive to dehydration) in Arabidopsis;
Cotton_A_40133	ACGTATERD1	828	(+)	ACGT	S000415	required for etiolation-induced expression of erd1 (early responsive to dehydration) in Arabidopsis;
Cotton_A_40133	GATABOX	4	(+)	GATA	S000039	Required for high level, light regulated and tissue specific expression
Cotton_A_40133	GATABOX	10	(-)	GATA	S000039	Required for high level, light regulated and tissue specific expression
Cotton_A_40133	GATABOX	67	(+)	GATA	S000039	Required for high level, light regulated and tissue specific expression
Cotton_A_40133	GATABOX	254	(+)	GATA	S000039	Required for high level, light regulated and tissue specific expression
Cotton_A_40133	GATABOX	319	(-)	GATA	S000039	Required for high level, light regulated and tissue specific expression
Cotton_A_40133	GATABOX	340	(-)	GATA	S000039	Required for high level, light regulated and tissue specific expression
Cotton_A_40133	GATABOX	374	(+)	GATA	S000039	Required for high level, light regulated and tissue specific expression
Cotton_A_40133	GATABOX	376	(-)	GATA	S000039	Required for high level, light regulated and tissue specific expression
Cotton_A_40133	GATABOX	526	(+)	GATA	S000039	Required for high level, light regulated and tissue specific expression
Cotton_A_40133	GATABOX	760	(-)	GATA	S000039	Required for high level, light regulated and tissue specific expression
Cotton_A_40133	GATABOX	863	(+)	GATA	S000039	Required for high level, light regulated and tissue specific expression
Cotton_A_40133	TAAAGSTKST1	152	(+)	TAAAG	S000387	transcription factors in guard cell-specific gene expression

## Sheet: G. hirsutum
GENE ID	Factor or Site Name	Loc.	(Str.)	Signal Sequence	SITE	FUNCTION
Gh_A01G0884	ABRELATERD1	585	(+)	ACGTG	S000414	function in induction by dehydration stress and dark-induced senescence
Gh_A01G1470	ABRELATERD1	588	(+)	ACGTG	S000414	function in induction by dehydration stress and dark-induced senescence
Gh_A01G1470	ABRELATERD1	704	(+)	ACGTG	S000414	function in induction by dehydration stress and dark-induced senescence
Gh_A01G1470	ABRELATERD1	722	(+)	ACGTG	S000414	function in induction by dehydration stress and dark-induced senescence
Gh_A04G1077	ABRELATERD1	539	(+)	ACGTG	S000414	function in induction by dehydration stress and dark-induced senescence
Gh_A04G1077	ABRELATERD1	758	(+)	ACGTG	S000414	function in induction by dehydration stress and dark-induced senescence
Gh_A08G0430	ABRELATERD1	264	(+)	ACGTG	S000414	function in induction by dehydration stress and dark-induced senescence
Gh_A08G0430	ABRELATERD1	646	(+)	ACGTG	S000414	function in induction by dehydration stress and dark-induced senescence
Gh_A12G0762	ABRELATERD1	582	(+)	ACGTG	S000414	function in induction by dehydration stress and dark-induced senescence
Gh_A12G0762	ABRELATERD1	680	(+)	ACGTG	S000414	function in induction by dehydration stress and dark-induced senescence
Gh_D01G0922	ABRELATERD1	585	(+)	ACGTG	S000414	function in induction by dehydration stress and dark-induced senescence
Gh_D01G1707	ABRELATERD1	573	(+)	ACGTG	S000414	function in induction by dehydration stress and dark-induced senescence
Gh_D01G1707	ABRELATERD1	689	(+)	ACGTG	S000414	function in induction by dehydration stress and dark-induced senescence
Gh_D01G1707	ABRELATERD1	713	(+)	ACGTG	S000414	function in induction by dehydration stress and dark-induced senescence
Gh_D04G2019	ABRELATERD1	539	(+)	ACGTG	S000414	function in induction by dehydration stress and dark-induced senescence
Gh_D04G2019	ABRELATERD1	758	(+)	ACGTG	S000414	function in induction by dehydration stress and dark-induced senescence
Gh_D05G1753	ABRELATERD1	585	(+)	ACGTG	S000414	function in induction by dehydration stress and dark-induced senescence
Gh_D08G0518	ABRELATERD1	315	(-)	ACGTG	S000414	function in induction by dehydration stress and dark-induced senescence
Gh_D12G0886	ABRELATERD1	582	(+)	ACGTG	S000414	function in induction by dehydration stress and dark-induced senescence
Gh_A01G1470	ABREOSRAB21	584	(-)	ACGTSSSC	S000012	Regulation of abscisic acid-induced transcription
Gh_A04G1077	ABREOSRAB21	535	(-)	ACGTSSSC	S000012	Regulation of abscisic acid-induced transcription
Gh_A04G1077	ABREOSRAB21	754	(-)	ACGTSSSC	S000012	Regulation of abscisic acid-induced transcription
Gh_D01G1707	ABREOSRAB21	569	(-)	ACGTSSSC	S000012	Regulation of abscisic acid-induced transcription
Gh_D04G2019	ABREOSRAB21	535	(-)	ACGTSSSC	S000012	Regulation of abscisic acid-induced transcription
Gh_D04G2019	ABREOSRAB21	754	(-)	ACGTSSSC	S000012	Regulation of abscisic acid-induced transcription
Gh_A04G1077	ABRERATCAL	240	(+)	MACGYGB	S000507	ABRE-related sequence" or "Repeated sequence motifs" identified in the upstream regions of 162 Ca(2+)-responsive upregulated genes
Gh_A08G0430	ABRERATCAL	669	(-)	MACGYGB	S000507	ABRE-related sequence" or "Repeated sequence motifs" identified in the upstream regions of 162 Ca(2+)-responsive upregulated genes
Gh_A12G0762	ABRERATCAL	802	(+)	MACGYGB	S000507	ABRE-related sequence" or "Repeated sequence motifs" identified in the upstream regions of 162 Ca(2+)-responsive upregulated genes
Gh_D04G2019	ABRERATCAL	240	(+)	MACGYGB	S000507	ABRE-related sequence" or "Repeated sequence motifs" identified in the upstream regions of 162 Ca(2+)-responsive upregulated genes
Gh_D06G0537	ABRERATCAL	179	(+)	MACGYGB	S000507	ABRE-related sequence" or "Repeated sequence motifs" identified in the upstream regions of 162 Ca(2+)-responsive upregulated genes
Gh_D12G0886	ABRERATCAL	760	(+)	MACGYGB	S000507	ABRE-related sequence" or "Repeated sequence motifs" identified in the upstream regions of 162 Ca(2+)-responsive upregulated genes
Gh_A01G0884	ACGTATERD1	360	(-)	ACGT	S000415	required for etiolation-induced expression of erd1 (early responsive to dehydration) in Arabidopsis;
Gh_A01G0884	ACGTATERD1	360	(+)	ACGT	S000415	required for etiolation-induced expression of erd1 (early responsive to dehydration) in Arabidopsis;
Gh_A01G0884	ACGTATERD1	585	(-)	ACGT	S000415	required for etiolation-induced expression of erd1 (early responsive to dehydration) in Arabidopsis;
Gh_A01G0884	ACGTATERD1	585	(+)	ACGT	S000415	required for etiolation-induced expression of erd1 (early responsive to dehydration) in Arabidopsis;
Gh_A01G0884	ACGTATERD1	606	(-)	ACGT	S000415	required for etiolation-induced expression of erd1 (early responsive to dehydration) in Arabidopsis;
Gh_A01G0884	ACGTATERD1	606	(+)	ACGT	S000415	required for etiolation-induced expression of erd1 (early responsive to dehydration) in Arabidopsis;
Gh_A01G1470	ACGTATERD1	588	(-)	ACGT	S000415	required for etiolation-induced expression of erd1 (early responsive to dehydration) in Arabidopsis;
Gh_A01G1470	ACGTATERD1	588	(+)	ACGT	S000415	required for etiolation-induced expression of erd1 (early responsive to dehydration) in Arabidopsis;
Gh_A01G1470	ACGTATERD1	704	(-)	ACGT	S000415	required for etiolation-induced expression of erd1 (early responsive to dehydration) in Arabidopsis;
Gh_A01G1470	ACGTATERD1	704	(+)	ACGT	S000415	required for etiolation-induced expression of erd1 (early responsive to dehydration) in Arabidopsis;
Gh_A01G1470	ACGTATERD1	722	(-)	ACGT	S000415	required for etiolation-induced expression of erd1 (early responsive to dehydration) in Arabidopsis;
Gh_A01G1470	ACGTATERD1	722	(+)	ACGT	S000415	required for etiolation-induced expression of erd1 (early responsive to dehydration) in Arabidopsis;
Gh_A04G1077	ACGTATERD1	539	(-)	ACGT	S000415	required for etiolation-induced expression of erd1 (early responsive to dehydration) in Arabidopsis;
Gh_A04G1077	ACGTATERD1	539	(+)	ACGT	S000415	required for etiolation-induced expression of erd1 (early responsive to dehydration) in Arabidopsis;
Gh_A04G1077	ACGTATERD1	758	(-)	ACGT	S000415	required for etiolation-induced expression of erd1 (early responsive to dehydration) in Arabidopsis;
Gh_A04G1077	ACGTATERD1	758	(+)	ACGT	S000415	required for etiolation-induced expression of erd1 (early responsive to dehydration) in Arabidopsis;
Gh_A05G0101	ACGTATERD1	105	(-)	ACGT	S000415	required for etiolation-induced expression of erd1 (early responsive to dehydration) in Arabidopsis;
Gh_A05G0101	ACGTATERD1	105	(+)	ACGT	S000415	required for etiolation-induced expression of erd1 (early responsive to dehydration) in Arabidopsis;
Gh_A05G1575	ACGTATERD1	606	(-)	ACGT	S000415	required for etiolation-induced expression of erd1 (early responsive to dehydration) in Arabidopsis;
Gh_A05G1575	ACGTATERD1	606	(+)	ACGT	S000415	required for etiolation-induced expression of erd1 (early responsive to dehydration) in Arabidopsis;
Gh_A05G3960	ACGTATERD1	96	(-)	ACGT	S000415	required for etiolation-induced expression of erd1 (early responsive to dehydration) in Arabidopsis;
Gh_A05G3960	ACGTATERD1	96	(+)	ACGT	S000415	required for etiolation-induced expression of erd1 (early responsive to dehydration) in Arabidopsis;
Gh_A06G0483	ACGTATERD1	105	(-)	ACGT	S000415	required for etiolation-induced expression of erd1 (early responsive to dehydration) in Arabidopsis;
Gh_A06G0483	ACGTATERD1	105	(+)	ACGT	S000415	required for etiolation-induced expression of erd1 (early responsive to dehydration) in Arabidopsis;
Gh_A08G0430	ACGTATERD1	264	(-)	ACGT	S000415	required for etiolation-induced expression of erd1 (early responsive to dehydration) in Arabidopsis;
Gh_A08G0430	ACGTATERD1	264	(+)	ACGT	S000415	required for etiolation-induced expression of erd1 (early responsive to dehydration) in Arabidopsis;
Gh_A08G0430	ACGTATERD1	646	(-)	ACGT	S000415	required for etiolation-induced expression of erd1 (early responsive to dehydration) in Arabidopsis;
Gh_A08G0430	ACGTATERD1	646	(+)	ACGT	S000415	required for etiolation-induced expression of erd1 (early responsive to dehydration) in Arabidopsis;
Gh_A11G0507	ACGTATERD1	336	(-)	ACGT	S000415	required for etiolation-induced expression of erd1 (early responsive to dehydration) in Arabidopsis;
Gh_A11G0507	ACGTATERD1	336	(+)	ACGT	S000415	required for etiolation-induced expression of erd1 (early responsive to dehydration) in Arabidopsis;
Gh_A11G0507	ACGTATERD1	545	(-)	ACGT	S000415	required for etiolation-induced expression of erd1 (early responsive to dehydration) in Arabidopsis;
Gh_A11G0507	ACGTATERD1	545	(+)	ACGT	S000415	required for etiolation-induced expression of erd1 (early responsive to dehydration) in Arabidopsis;
Gh_A12G0762	ACGTATERD1	582	(-)	ACGT	S000415	required for etiolation-induced expression of erd1 (early responsive to dehydration) in Arabidopsis;
Gh_A12G0762	ACGTATERD1	582	(+)	ACGT	S000415	required for etiolation-induced expression of erd1 (early responsive to dehydration) in Arabidopsis;
Gh_A12G0762	ACGTATERD1	680	(-)	ACGT	S000415	required for etiolation-induced expression of erd1 (early responsive to dehydration) in Arabidopsis;
Gh_A12G0762	ACGTATERD1	680	(+)	ACGT	S000415	required for etiolation-induced expression of erd1 (early responsive to dehydration) in Arabidopsis;
Gh_A13G1770	ACGTATERD1	105	(-)	ACGT	S000415	required for etiolation-induced expression of erd1 (early responsive to dehydration) in Arabidopsis;
Gh_A13G1770	ACGTATERD1	105	(+)	ACGT	S000415	required for etiolation-induced expression of erd1 (early responsive to dehydration) in Arabidopsis;
Gh_D01G0922	ACGTATERD1	360	(-)	ACGT	S000415	required for etiolation-induced expression of erd1 (early responsive to dehydration) in Arabidopsis;
Gh_D01G0922	ACGTATERD1	360	(+)	ACGT	S000415	required for etiolation-induced expression of erd1 (early responsive to dehydration) in Arabidopsis;
Gh_D01G0922	ACGTATERD1	585	(-)	ACGT	S000415	required for etiolation-induced expression of erd1 (early responsive to dehydration) in Arabidopsis;
Gh_D01G0922	ACGTATERD1	585	(+)	ACGT	S000415	required for etiolation-induced expression of erd1 (early responsive to dehydration) in Arabidopsis;
Gh_D01G0922	ACGTATERD1	606	(-)	ACGT	S000415	required for etiolation-induced expression of erd1 (early responsive to dehydration) in Arabidopsis;
Gh_D01G0922	ACGTATERD1	606	(+)	ACGT	S000415	required for etiolation-induced expression of erd1 (early responsive to dehydration) in Arabidopsis;
Gh_D01G1707	ACGTATERD1	573	(-)	ACGT	S000415	required for etiolation-induced expression of erd1 (early responsive to dehydration) in Arabidopsis;
Gh_D01G1707	ACGTATERD1	573	(+)	ACGT	S000415	required for etiolation-induced expression of erd1 (early responsive to dehydration) in Arabidopsis;
Gh_D01G1707	ACGTATERD1	689	(-)	ACGT	S000415	required for etiolation-induced expression of erd1 (early responsive to dehydration) in Arabidopsis;
Gh_D01G1707	ACGTATERD1	689	(+)	ACGT	S000415	required for etiolation-induced expression of erd1 (early responsive to dehydration) in Arabidopsis;
Gh_D01G1707	ACGTATERD1	713	(-)	ACGT	S000415	required for etiolation-induced expression of erd1 (early responsive to dehydration) in Arabidopsis;
Gh_D01G1707	ACGTATERD1	713	(+)	ACGT	S000415	required for etiolation-induced expression of erd1 (early responsive to dehydration) in Arabidopsis;
Gh_D03G0593	ACGTATERD1	114	(-)	ACGT	S000415	required for etiolation-induced expression of erd1 (early responsive to dehydration) in Arabidopsis;
Gh_D03G0593	ACGTATERD1	114	(+)	ACGT	S000415	required for etiolation-induced expression of erd1 (early responsive to dehydration) in Arabidopsis;
Gh_D03G1718	ACGTATERD1	174	(-)	ACGT	S000415	required for etiolation-induced expression of erd1 (early responsive to dehydration) in Arabidopsis;
Gh_D03G1718	ACGTATERD1	174	(+)	ACGT	S000415	required for etiolation-induced expression of erd1 (early responsive to dehydration) in Arabidopsis;
Gh_D04G2019	ACGTATERD1	539	(-)	ACGT	S000415	required for etiolation-induced expression of erd1 (early responsive to dehydration) in Arabidopsis;
Gh_D04G2019	ACGTATERD1	539	(+)	ACGT	S000415	required for etiolation-induced expression of erd1 (early responsive to dehydration) in Arabidopsis;
Gh_D04G2019	ACGTATERD1	758	(-)	ACGT	S000415	required for etiolation-induced expression of erd1 (early responsive to dehydration) in Arabidopsis;
Gh_D04G2019	ACGTATERD1	758	(+)	ACGT	S000415	required for etiolation-induced expression of erd1 (early responsive to dehydration) in Arabidopsis;
Gh_D05G0083	ACGTATERD1	96	(-)	ACGT	S000415	required for etiolation-induced expression of erd1 (early responsive to dehydration) in Arabidopsis;
Gh_D05G0083	ACGTATERD1	96	(+)	ACGT	S000415	required for etiolation-induced expression of erd1 (early responsive to dehydration) in Arabidopsis;
Gh_D05G1753	ACGTATERD1	585	(-)	ACGT	S000415	required for etiolation-induced expression of erd1 (early responsive to dehydration) in Arabidopsis;
Gh_D05G1753	ACGTATERD1	585	(+)	ACGT	S000415	required for etiolation-induced expression of erd1 (early responsive to dehydration) in Arabidopsis;
Gh_D05G1753	ACGTATERD1	606	(-)	ACGT	S000415	required for etiolation-induced expression of erd1 (early responsive to dehydration) in Arabidopsis;
Gh_D05G1753	ACGTATERD1	606	(+)	ACGT	S000415	required for etiolation-induced expression of erd1 (early responsive to dehydration) in Arabidopsis;
Gh_D06G0537	ACGTATERD1	105	(-)	ACGT	S000415	required for etiolation-induced expression of erd1 (early responsive to dehydration) in Arabidopsis;
Gh_D06G0537	ACGTATERD1	105	(+)	ACGT	S000415	required for etiolation-induced expression of erd1 (early responsive to dehydration) in Arabidopsis;
Gh_D08G0518	ACGTATERD1	316	(-)	ACGT	S000415	required for etiolation-induced expression of erd1 (early responsive to dehydration) in Arabidopsis;
Gh_D08G0518	ACGTATERD1	316	(+)	ACGT	S000415	required for etiolation-induced expression of erd1 (early responsive to dehydration) in Arabidopsis;
Gh_D11G0585	ACGTATERD1	336	(-)	ACGT	S000415	required for etiolation-induced expression of erd1 (early responsive to dehydration) in Arabidopsis;
Gh_D11G0585	ACGTATERD1	336	(+)	ACGT	S000415	required for etiolation-induced expression of erd1 (early responsive to dehydration) in Arabidopsis;
Gh_D11G0585	ACGTATERD1	545	(-)	ACGT	S000415	required for etiolation-induced expression of erd1 (early responsive to dehydration) in Arabidopsis;
Gh_D11G0585	ACGTATERD1	545	(+)	ACGT	S000415	required for etiolation-induced expression of erd1 (early responsive to dehydration) in Arabidopsis;
Gh_D12G0886	ACGTATERD1	582	(-)	ACGT	S000415	required for etiolation-induced expression of erd1 (early responsive to dehydration) in Arabidopsis;
Gh_D12G0886	ACGTATERD1	582	(+)	ACGT	S000415	required for etiolation-induced expression of erd1 (early responsive to dehydration) in Arabidopsis;
Gh_D13G2120	ACGTATERD1	105	(-)	ACGT	S000415	required for etiolation-induced expression of erd1 (early responsive to dehydration) in Arabidopsis;
Gh_D13G2120	ACGTATERD1	105	(+)	ACGT	S000415	required for etiolation-induced expression of erd1 (early responsive to dehydration) in Arabidopsis;
Gh_A01G0884	ASF1MOTIFCAMV	48	(+)	TGACG	S000024	Abiotic and biotic stress differentially stimulate "as-1 element" activity;
Gh_A02G0345	ASF1MOTIFCAMV	461	(-)	TGACG	S000024	Abiotic and biotic stress differentially stimulate "as-1 element" activity;
Gh_A04G1077	ASF1MOTIFCAMV	410	(-)	TGACG	S000024	Abiotic and biotic stress differentially stimulate "as-1 element" activity;
Gh_A05G1575	ASF1MOTIFCAMV	48	(+)	TGACG	S000024	Abiotic and biotic stress differentially stimulate "as-1 element" activity;
Gh_A05G1575	ASF1MOTIFCAMV	524	(+)	TGACG	S000024	Abiotic and biotic stress differentially stimulate "as-1 element" activity;
Gh_A08G0430	ASF1MOTIFCAMV	262	(+)	TGACG	S000024	Abiotic and biotic stress differentially stimulate "as-1 element" activity;
Gh_A11G0507	ASF1MOTIFCAMV	312	(-)	TGACG	S000024	Abiotic and biotic stress differentially stimulate "as-1 element" activity;
Gh_A12G0762	ASF1MOTIFCAMV	312	(-)	TGACG	S000024	Abiotic and biotic stress differentially stimulate "as-1 element" activity;
Gh_A13G1770	ASF1MOTIFCAMV	186	(-)	TGACG	S000024	Abiotic and biotic stress differentially stimulate "as-1 element" activity;
Gh_A13G1770	ASF1MOTIFCAMV	335	(+)	TGACG	S000024	Abiotic and biotic stress differentially stimulate "as-1 element" activity;
Gh_D01G0359	ASF1MOTIFCAMV	48	(+)	TGACG	S000024	Abiotic and biotic stress differentially stimulate "as-1 element" activity;
Gh_D01G0922	ASF1MOTIFCAMV	48	(+)	TGACG	S000024	Abiotic and biotic stress differentially stimulate "as-1 element" activity;
Gh_D02G0408	ASF1MOTIFCAMV	461	(-)	TGACG	S000024	Abiotic and biotic stress differentially stimulate "as-1 element" activity;
Gh_D03G1718	ASF1MOTIFCAMV	175	(-)	TGACG	S000024	Abiotic and biotic stress differentially stimulate "as-1 element" activity;
Gh_D04G2019	ASF1MOTIFCAMV	410	(-)	TGACG	S000024	Abiotic and biotic stress differentially stimulate "as-1 element" activity;
Gh_D05G1753	ASF1MOTIFCAMV	48	(+)	TGACG	S000024	Abiotic and biotic stress differentially stimulate "as-1 element" activity;
Gh_D11G0585	ASF1MOTIFCAMV	312	(-)	TGACG	S000024	Abiotic and biotic stress differentially stimulate "as-1 element" activity;
Gh_D12G0886	ASF1MOTIFCAMV	312	(-)	TGACG	S000024	Abiotic and biotic stress differentially stimulate "as-1 element" activity;
Gh_D13G2120	ASF1MOTIFCAMV	186	(-)	TGACG	S000024	Abiotic and biotic stress differentially stimulate "as-1 element" activity;
Gh_A01G0884	CAATBOX1	46	(-)	CAAT	S000028	disease resistance/putative functions in response to environmental stresses
Gh_A01G0884	CAATBOX1	157	(+)	CAAT	S000028	disease resistance/putative functions in response to environmental stresses
Gh_A01G0884	CAATBOX1	190	(-)	CAAT	S000028	disease resistance/putative functions in response to environmental stresses
Gh_A01G0884	CAATBOX1	239	(+)	CAAT	S000028	disease resistance/putative functions in response to environmental stresses
Gh_A01G0884	CAATBOX1	298	(-)	CAAT	S000028	disease resistance/putative functions in response to environmental stresses
Gh_A01G0884	CAATBOX1	322	(+)	CAAT	S000028	disease resistance/putative functions in response to environmental stresses
Gh_A01G0884	CAATBOX1	353	(-)	CAAT	S000028	disease resistance/putative functions in response to environmental stresses
Gh_A01G0884	CAATBOX1	619	(+)	CAAT	S000028	disease resistance/putative functions in response to environmental stresses
Gh_A01G0884	CAATBOX1	658	(+)	CAAT	S000028	disease resistance/putative functions in response to environmental stresses
Gh_A01G0884	CAATBOX1	749	(+)	CAAT	S000028	disease resistance/putative functions in response to environmental stresses
Gh_A01G1470	CAATBOX1	108	(+)	CAAT	S000028	disease resistance/putative functions in response to environmental stresses
Gh_A01G1470	CAATBOX1	144	(-)	CAAT	S000028	disease resistance/putative functions in response to environmental stresses
Gh_A01G1470	CAATBOX1	190	(-)	CAAT	S000028	disease resistance/putative functions in response to environmental stresses
Gh_A01G1470	CAATBOX1	214	(-)	CAAT	S000028	disease resistance/putative functions in response to environmental stresses
Gh_A01G1470	CAATBOX1	249	(+)	CAAT	S000028	disease resistance/putative functions in response to environmental stresses
Gh_A01G1470	CAATBOX1	368	(+)	CAAT	S000028	disease resistance/putative functions in response to environmental stresses
Gh_A01G1470	CAATBOX1	386	(+)	CAAT	S000028	disease resistance/putative functions in response to environmental stresses
Gh_A01G1470	CAATBOX1	421	(-)	CAAT	S000028	disease resistance/putative functions in response to environmental stresses
Gh_A01G1470	CAATBOX1	497	(+)	CAAT	S000028	disease resistance/putative functions in response to environmental stresses
Gh_A01G1470	CAATBOX1	503	(+)	CAAT	S000028	disease resistance/putative functions in response to environmental stresses
Gh_A01G1470	CAATBOX1	521	(+)	CAAT	S000028	disease resistance/putative functions in response to environmental stresses
Gh_A01G1470	CAATBOX1	680	(-)	CAAT	S000028	disease resistance/putative functions in response to environmental stresses
Gh_A02G0345	CAATBOX1	256	(+)	CAAT	S000028	disease resistance/putative functions in response to environmental stresses
Gh_A02G0345	CAATBOX1	286	(+)	CAAT	S000028	disease resistance/putative functions in response to environmental stresses
Gh_A02G0345	CAATBOX1	317	(+)	CAAT	S000028	disease resistance/putative functions in response to environmental stresses
Gh_A02G0345	CAATBOX1	401	(+)	CAAT	S000028	disease resistance/putative functions in response to environmental stresses
Gh_A02G0345	CAATBOX1	467	(-)	CAAT	S000028	disease resistance/putative functions in response to environmental stresses
Gh_A02G0345	CAATBOX1	482	(-)	CAAT	S000028	disease resistance/putative functions in response to environmental stresses
Gh_A02G0345	CAATBOX1	489	(-)	CAAT	S000028	disease resistance/putative functions in response to environmental stresses
Gh_A04G1077	CAATBOX1	144	(-)	CAAT	S000028	disease resistance/putative functions in response to environmental stresses
Gh_A04G1077	CAATBOX1	190	(-)	CAAT	S000028	disease resistance/putative functions in response to environmental stresses
Gh_A04G1077	CAATBOX1	214	(-)	CAAT	S000028	disease resistance/putative functions in response to environmental stresses
Gh_A04G1077	CAATBOX1	368	(+)	CAAT	S000028	disease resistance/putative functions in response to environmental stresses
Gh_A04G1077	CAATBOX1	370	(-)	CAAT	S000028	disease resistance/putative functions in response to environmental stresses
Gh_A04G1077	CAATBOX1	430	(+)	CAAT	S000028	disease resistance/putative functions in response to environmental stresses
Gh_A04G1077	CAATBOX1	442	(+)	CAAT	S000028	disease resistance/putative functions in response to environmental stresses
Gh_A04G1077	CAATBOX1	448	(+)	CAAT	S000028	disease resistance/putative functions in response to environmental stresses
Gh_A04G1077	CAATBOX1	606	(+)	CAAT	S000028	disease resistance/putative functions in response to environmental stresses
Gh_A04G1077	CAATBOX1	631	(-)	CAAT	S000028	disease resistance/putative functions in response to environmental stresses
Gh_A04G1077	CAATBOX1	667	(+)	CAAT	S000028	disease resistance/putative functions in response to environmental stresses
Gh_A04G1077	CAATBOX1	722	(-)	CAAT	S000028	disease resistance/putative functions in response to environmental stresses
Gh_A05G0101	CAATBOX1	8	(+)	CAAT	S000028	disease resistance/putative functions in response to environmental stresses
Gh_A05G0101	CAATBOX1	27	(+)	CAAT	S000028	disease resistance/putative functions in response to environmental stresses
Gh_A05G0101	CAATBOX1	79	(+)	CAAT	S000028	disease resistance/putative functions in response to environmental stresses
Gh_A05G0101	CAATBOX1	140	(+)	CAAT	S000028	disease resistance/putative functions in response to environmental stresses
Gh_A05G0101	CAATBOX1	174	(-)	CAAT	S000028	disease resistance/putative functions in response to environmental stresses
Gh_A05G0101	CAATBOX1	191	(+)	CAAT	S000028	disease resistance/putative functions in response to environmental stresses
Gh_A05G0101	CAATBOX1	193	(-)	CAAT	S000028	disease resistance/putative functions in response to environmental stresses
Gh_A05G0101	CAATBOX1	213	(+)	CAAT	S000028	disease resistance/putative functions in response to environmental stresses
Gh_A05G0101	CAATBOX1	314	(-)	CAAT	S000028	disease resistance/putative functions in response to environmental stresses
Gh_A05G1575	CAATBOX1	46	(-)	CAAT	S000028	disease resistance/putative functions in response to environmental stresses
Gh_A05G1575	CAATBOX1	91	(+)	CAAT	S000028	disease resistance/putative functions in response to environmental stresses
Gh_A05G1575	CAATBOX1	157	(+)	CAAT	S000028	disease resistance/putative functions in response to environmental stresses
Gh_A05G1575	CAATBOX1	214	(-)	CAAT	S000028	disease resistance/putative functions in response to environmental stresses
Gh_A05G1575	CAATBOX1	239	(+)	CAAT	S000028	disease resistance/putative functions in response to environmental stresses
Gh_A05G1575	CAATBOX1	353	(-)	CAAT	S000028	disease resistance/putative functions in response to environmental stresses
Gh_A05G1575	CAATBOX1	421	(-)	CAAT	S000028	disease resistance/putative functions in response to environmental stresses
Gh_A05G1575	CAATBOX1	545	(+)	CAAT	S000028	disease resistance/putative functions in response to environmental stresses
Gh_A05G1575	CAATBOX1	619	(+)	CAAT	S000028	disease resistance/putative functions in response to environmental stresses
Gh_A05G1575	CAATBOX1	658	(+)	CAAT	S000028	disease resistance/putative functions in response to environmental stresses
Gh_A05G1575	CAATBOX1	746	(+)	CAAT	S000028	disease resistance/putative functions in response to environmental stresses
Gh_A05G3960	CAATBOX1	70	(+)	CAAT	S000028	disease resistance/putative functions in response to environmental stresses
Gh_A05G3960	CAATBOX1	126	(+)	CAAT	S000028	disease resistance/putative functions in response to environmental stresses
Gh_A05G3960	CAATBOX1	131	(+)	CAAT	S000028	disease resistance/putative functions in response to environmental stresses
Gh_A05G3960	CAATBOX1	165	(-)	CAAT	S000028	disease resistance/putative functions in response to environmental stresses
Gh_A05G3960	CAATBOX1	184	(-)	CAAT	S000028	disease resistance/putative functions in response to environmental stresses
Gh_A05G3960	CAATBOX1	195	(-)	CAAT	S000028	disease resistance/putative functions in response to environmental stresses
Gh_A05G3960	CAATBOX1	245	(-)	CAAT	S000028	disease resistance/putative functions in response to environmental stresses
Gh_A05G3960	CAATBOX1	293	(-)	CAAT	S000028	disease resistance/putative functions in response to environmental stresses
Gh_A06G0483	CAATBOX1	140	(+)	CAAT	S000028	disease resistance/putative functions in response to environmental stresses
Gh_A06G0483	CAATBOX1	174	(-)	CAAT	S000028	disease resistance/putative functions in response to environmental stresses
Gh_A06G0483	CAATBOX1	191	(+)	CAAT	S000028	disease resistance/putative functions in response to environmental stresses
Gh_A06G0483	CAATBOX1	193	(-)	CAAT	S000028	disease resistance/putative functions in response to environmental stresses
Gh_A06G0483	CAATBOX1	311	(-)	CAAT	S000028	disease resistance/putative functions in response to environmental stresses
Gh_A06G0483	CAATBOX1	373	(-)	CAAT	S000028	disease resistance/putative functions in response to environmental stresses
Gh_A08G0430	CAATBOX1	54	(+)	CAAT	S000028	disease resistance/putative functions in response to environmental stresses
Gh_A08G0430	CAATBOX1	110	(-)	CAAT	S000028	disease resistance/putative functions in response to environmental stresses
Gh_A08G0430	CAATBOX1	144	(-)	CAAT	S000028	disease resistance/putative functions in response to environmental stresses
Gh_A08G0430	CAATBOX1	157	(+)	CAAT	S000028	disease resistance/putative functions in response to environmental stresses
Gh_A08G0430	CAATBOX1	169	(+)	CAAT	S000028	disease resistance/putative functions in response to environmental stresses
Gh_A08G0430	CAATBOX1	190	(-)	CAAT	S000028	disease resistance/putative functions in response to environmental stresses
Gh_A08G0430	CAATBOX1	278	(-)	CAAT	S000028	disease resistance/putative functions in response to environmental stresses
Gh_A08G0430	CAATBOX1	412	(+)	CAAT	S000028	disease resistance/putative functions in response to environmental stresses
Gh_A08G0430	CAATBOX1	631	(+)	CAAT	S000028	disease resistance/putative functions in response to environmental stresses
Gh_A08G2091	CAATBOX1	94	(+)	CAAT	S000028	disease resistance/putative functions in response to environmental stresses
Gh_A08G2091	CAATBOX1	150	(+)	CAAT	S000028	disease resistance/putative functions in response to environmental stresses
Gh_A08G2091	CAATBOX1	155	(+)	CAAT	S000028	disease resistance/putative functions in response to environmental stresses
Gh_A08G2091	CAATBOX1	190	(-)	CAAT	S000028	disease resistance/putative functions in response to environmental stresses
Gh_A08G2091	CAATBOX1	208	(-)	CAAT	S000028	disease resistance/putative functions in response to environmental stresses
Gh_A08G2091	CAATBOX1	219	(-)	CAAT	S000028	disease resistance/putative functions in response to environmental stresses
Gh_A08G2091	CAATBOX1	269	(-)	CAAT	S000028	disease resistance/putative functions in response to environmental stresses
Gh_A08G2091	CAATBOX1	318	(-)	CAAT	S000028	disease resistance/putative functions in response to environmental stresses
Gh_A11G0507	CAATBOX1	44	(+)	CAAT	S000028	disease resistance/putative functions in response to environmental stresses
Gh_A11G0507	CAATBOX1	137	(+)	CAAT	S000028	disease resistance/putative functions in response to environmental stresses
Gh_A11G0507	CAATBOX1	157	(+)	CAAT	S000028	disease resistance/putative functions in response to environmental stresses
Gh_A11G0507	CAATBOX1	190	(-)	CAAT	S000028	disease resistance/putative functions in response to environmental stresses
Gh_A11G0507	CAATBOX1	239	(+)	CAAT	S000028	disease resistance/putative functions in response to environmental stresses
Gh_A11G1257	CAATBOX1	110	(-)	CAAT	S000028	disease resistance/putative functions in response to environmental stresses
Gh_A11G1257	CAATBOX1	144	(-)	CAAT	S000028	disease resistance/putative functions in response to environmental stresses
Gh_A11G1257	CAATBOX1	157	(+)	CAAT	S000028	disease resistance/putative functions in response to environmental stresses
Gh_A11G1257	CAATBOX1	169	(+)	CAAT	S000028	disease resistance/putative functions in response to environmental stresses
Gh_A11G1257	CAATBOX1	190	(-)	CAAT	S000028	disease resistance/putative functions in response to environmental stresses
Gh_A11G1257	CAATBOX1	278	(-)	CAAT	S000028	disease resistance/putative functions in response to environmental stresses
Gh_A11G1257	CAATBOX1	322	(+)	CAAT	S000028	disease resistance/putative functions in response to environmental stresses
Gh_A11G1257	CAATBOX1	412	(+)	CAAT	S000028	disease resistance/putative functions in response to environmental stresses
Gh_A11G2262	CAATBOX1	175	(+)	CAAT	S000028	disease resistance/putative functions in response to environmental stresses
Gh_A11G2262	CAATBOX1	196	(-)	CAAT	S000028	disease resistance/putative functions in response to environmental stresses
Gh_A11G2262	CAATBOX1	229	(-)	CAAT	S000028	disease resistance/putative functions in response to environmental stresses
Gh_A11G2262	CAATBOX1	306	(-)	CAAT	S000028	disease resistance/putative functions in response to environmental stresses
Gh_A11G2262	CAATBOX1	359	(+)	CAAT	S000028	disease resistance/putative functions in response to environmental stresses
Gh_A12G0762	CAATBOX1	144	(-)	CAAT	S000028	disease resistance/putative functions in response to environmental stresses
Gh_A12G0762	CAATBOX1	157	(+)	CAAT	S000028	disease resistance/putative functions in response to environmental stresses
Gh_A12G0762	CAATBOX1	190	(-)	CAAT	S000028	disease resistance/putative functions in response to environmental stresses
Gh_A12G0762	CAATBOX1	214	(-)	CAAT	S000028	disease resistance/putative functions in response to environmental stresses
Gh_A12G0762	CAATBOX1	239	(+)	CAAT	S000028	disease resistance/putative functions in response to environmental stresses
Gh_A12G0762	CAATBOX1	692	(+)	CAAT	S000028	disease resistance/putative functions in response to environmental stresses
Gh_A12G0762	CAATBOX1	708	(-)	CAAT	S000028	disease resistance/putative functions in response to environmental stresses
Gh_A12G0762	CAATBOX1	826	(-)	CAAT	S000028	disease resistance/putative functions in response to environmental stresses
Gh_A13G1770	CAATBOX1	79	(+)	CAAT	S000028	disease resistance/putative functions in response to environmental stresses
Gh_A13G1770	CAATBOX1	140	(+)	CAAT	S000028	disease resistance/putative functions in response to environmental stresses
Gh_A13G1770	CAATBOX1	174	(-)	CAAT	S000028	disease resistance/putative functions in response to environmental stresses
Gh_A13G1770	CAATBOX1	193	(-)	CAAT	S000028	disease resistance/putative functions in response to environmental stresses
Gh_A13G1770	CAATBOX1	213	(+)	CAAT	S000028	disease resistance/putative functions in response to environmental stresses
Gh_A13G1770	CAATBOX1	311	(-)	CAAT	S000028	disease resistance/putative functions in response to environmental stresses
Gh_D01G0359	CAATBOX1	46	(-)	CAAT	S000028	disease resistance/putative functions in response to environmental stresses
Gh_D01G0359	CAATBOX1	91	(+)	CAAT	S000028	disease resistance/putative functions in response to environmental stresses
Gh_D01G0359	CAATBOX1	157	(+)	CAAT	S000028	disease resistance/putative functions in response to environmental stresses
Gh_D01G0359	CAATBOX1	190	(-)	CAAT	S000028	disease resistance/putative functions in response to environmental stresses
Gh_D01G0359	CAATBOX1	214	(-)	CAAT	S000028	disease resistance/putative functions in response to environmental stresses
Gh_D01G0359	CAATBOX1	239	(+)	CAAT	S000028	disease resistance/putative functions in response to environmental stresses
Gh_D01G0359	CAATBOX1	298	(-)	CAAT	S000028	disease resistance/putative functions in response to environmental stresses
Gh_D01G0359	CAATBOX1	494	(+)	CAAT	S000028	disease resistance/putative functions in response to environmental stresses
Gh_D01G0359	CAATBOX1	561	(+)	CAAT	S000028	disease resistance/putative functions in response to environmental stresses
Gh_D01G0359	CAATBOX1	600	(+)	CAAT	S000028	disease resistance/putative functions in response to environmental stresses
Gh_D01G0359	CAATBOX1	679	(+)	CAAT	S000028	disease resistance/putative functions in response to environmental stresses
Gh_D01G0922	CAATBOX1	46	(-)	CAAT	S000028	disease resistance/putative functions in response to environmental stresses
Gh_D01G0922	CAATBOX1	157	(+)	CAAT	S000028	disease resistance/putative functions in response to environmental stresses
Gh_D01G0922	CAATBOX1	190	(-)	CAAT	S000028	disease resistance/putative functions in response to environmental stresses
Gh_D01G0922	CAATBOX1	239	(+)	CAAT	S000028	disease resistance/putative functions in response to environmental stresses
Gh_D01G0922	CAATBOX1	298	(-)	CAAT	S000028	disease resistance/putative functions in response to environmental stresses
Gh_D01G0922	CAATBOX1	322	(+)	CAAT	S000028	disease resistance/putative functions in response to environmental stresses
Gh_D01G0922	CAATBOX1	353	(-)	CAAT	S000028	disease resistance/putative functions in response to environmental stresses
Gh_D01G0922	CAATBOX1	619	(+)	CAAT	S000028	disease resistance/putative functions in response to environmental stresses
Gh_D01G0922	CAATBOX1	658	(+)	CAAT	S000028	disease resistance/putative functions in response to environmental stresses
Gh_D01G0922	CAATBOX1	749	(+)	CAAT	S000028	disease resistance/putative functions in response to environmental stresses
Gh_D01G1707	CAATBOX1	144	(-)	CAAT	S000028	disease resistance/putative functions in response to environmental stresses
Gh_D01G1707	CAATBOX1	190	(-)	CAAT	S000028	disease resistance/putative functions in response to environmental stresses
Gh_D01G1707	CAATBOX1	214	(-)	CAAT	S000028	disease resistance/putative functions in response to environmental stresses
Gh_D01G1707	CAATBOX1	249	(+)	CAAT	S000028	disease resistance/putative functions in response to environmental stresses
Gh_D01G1707	CAATBOX1	352	(+)	CAAT	S000028	disease resistance/putative functions in response to environmental stresses
Gh_D01G1707	CAATBOX1	371	(+)	CAAT	S000028	disease resistance/putative functions in response to environmental stresses
Gh_D01G1707	CAATBOX1	406	(-)	CAAT	S000028	disease resistance/putative functions in response to environmental stresses
Gh_D01G1707	CAATBOX1	481	(+)	CAAT	S000028	disease resistance/putative functions in response to environmental stresses
Gh_D01G1707	CAATBOX1	664	(-)	CAAT	S000028	disease resistance/putative functions in response to environmental stresses
Gh_D02G0408	CAATBOX1	256	(+)	CAAT	S000028	disease resistance/putative functions in response to environmental stresses
Gh_D02G0408	CAATBOX1	286	(+)	CAAT	S000028	disease resistance/putative functions in response to environmental stresses
Gh_D02G0408	CAATBOX1	317	(+)	CAAT	S000028	disease resistance/putative functions in response to environmental stresses
Gh_D02G0408	CAATBOX1	401	(+)	CAAT	S000028	disease resistance/putative functions in response to environmental stresses
Gh_D02G0408	CAATBOX1	467	(-)	CAAT	S000028	disease resistance/putative functions in response to environmental stresses
Gh_D02G0408	CAATBOX1	482	(-)	CAAT	S000028	disease resistance/putative functions in response to environmental stresses
Gh_D02G0408	CAATBOX1	489	(-)	CAAT	S000028	disease resistance/putative functions in response to environmental stresses
Gh_D03G0593	CAATBOX1	88	(+)	CAAT	S000028	disease resistance/putative functions in response to environmental stresses
Gh_D03G0593	CAATBOX1	144	(+)	CAAT	S000028	disease resistance/putative functions in response to environmental stresses
Gh_D03G0593	CAATBOX1	149	(+)	CAAT	S000028	disease resistance/putative functions in response to environmental stresses
Gh_D03G0593	CAATBOX1	184	(-)	CAAT	S000028	disease resistance/putative functions in response to environmental stresses
Gh_D03G0593	CAATBOX1	202	(-)	CAAT	S000028	disease resistance/putative functions in response to environmental stresses
Gh_D03G0593	CAATBOX1	213	(-)	CAAT	S000028	disease resistance/putative functions in response to environmental stresses
Gh_D03G0593	CAATBOX1	222	(+)	CAAT	S000028	disease resistance/putative functions in response to environmental stresses
Gh_D03G0593	CAATBOX1	312	(-)	CAAT	S000028	disease resistance/putative functions in response to environmental stresses
Gh_D03G1718	CAATBOX1	19	(-)	CAAT	S000028	disease resistance/putative functions in response to environmental stresses
Gh_D03G1718	CAATBOX1	65	(-)	CAAT	S000028	disease resistance/putative functions in response to environmental stresses
Gh_D03G1718	CAATBOX1	168	(-)	CAAT	S000028	disease resistance/putative functions in response to environmental stresses
Gh_D04G2019	CAATBOX1	144	(-)	CAAT	S000028	disease resistance/putative functions in response to environmental stresses
Gh_D04G2019	CAATBOX1	190	(-)	CAAT	S000028	disease resistance/putative functions in response to environmental stresses
Gh_D04G2019	CAATBOX1	214	(-)	CAAT	S000028	disease resistance/putative functions in response to environmental stresses
Gh_D04G2019	CAATBOX1	368	(+)	CAAT	S000028	disease resistance/putative functions in response to environmental stresses
Gh_D04G2019	CAATBOX1	430	(+)	CAAT	S000028	disease resistance/putative functions in response to environmental stresses
Gh_D04G2019	CAATBOX1	448	(+)	CAAT	S000028	disease resistance/putative functions in response to environmental stresses
Gh_D04G2019	CAATBOX1	606	(+)	CAAT	S000028	disease resistance/putative functions in response to environmental stresses
Gh_D04G2019	CAATBOX1	631	(-)	CAAT	S000028	disease resistance/putative functions in response to environmental stresses
Gh_D04G2019	CAATBOX1	667	(+)	CAAT	S000028	disease resistance/putative functions in response to environmental stresses
Gh_D04G2019	CAATBOX1	722	(-)	CAAT	S000028	disease resistance/putative functions in response to environmental stresses
Gh_D05G0083	CAATBOX1	70	(+)	CAAT	S000028	disease resistance/putative functions in response to environmental stresses
Gh_D05G0083	CAATBOX1	126	(+)	CAAT	S000028	disease resistance/putative functions in response to environmental stresses
Gh_D05G0083	CAATBOX1	165	(-)	CAAT	S000028	disease resistance/putative functions in response to environmental stresses
Gh_D05G0083	CAATBOX1	184	(-)	CAAT	S000028	disease resistance/putative functions in response to environmental stresses
Gh_D05G0083	CAATBOX1	195	(-)	CAAT	S000028	disease resistance/putative functions in response to environmental stresses
Gh_D05G0083	CAATBOX1	245	(-)	CAAT	S000028	disease resistance/putative functions in response to environmental stresses
Gh_D05G0083	CAATBOX1	293	(-)	CAAT	S000028	disease resistance/putative functions in response to environmental stresses
Gh_D05G1753	CAATBOX1	46	(-)	CAAT	S000028	disease resistance/putative functions in response to environmental stresses
Gh_D05G1753	CAATBOX1	91	(+)	CAAT	S000028	disease resistance/putative functions in response to environmental stresses
Gh_D05G1753	CAATBOX1	157	(+)	CAAT	S000028	disease resistance/putative functions in response to environmental stresses
Gh_D05G1753	CAATBOX1	214	(-)	CAAT	S000028	disease resistance/putative functions in response to environmental stresses
Gh_D05G1753	CAATBOX1	239	(+)	CAAT	S000028	disease resistance/putative functions in response to environmental stresses
Gh_D05G1753	CAATBOX1	353	(-)	CAAT	S000028	disease resistance/putative functions in response to environmental stresses
Gh_D05G1753	CAATBOX1	421	(-)	CAAT	S000028	disease resistance/putative functions in response to environmental stresses
Gh_D05G1753	CAATBOX1	545	(+)	CAAT	S000028	disease resistance/putative functions in response to environmental stresses
Gh_D05G1753	CAATBOX1	619	(+)	CAAT	S000028	disease resistance/putative functions in response to environmental stresses
Gh_D05G1753	CAATBOX1	658	(+)	CAAT	S000028	disease resistance/putative functions in response to environmental stresses
Gh_D05G1753	CAATBOX1	749	(+)	CAAT	S000028	disease resistance/putative functions in response to environmental stresses
Gh_D06G0537	CAATBOX1	79	(+)	CAAT	S000028	disease resistance/putative functions in response to environmental stresses
Gh_D06G0537	CAATBOX1	140	(+)	CAAT	S000028	disease resistance/putative functions in response to environmental stresses
Gh_D06G0537	CAATBOX1	174	(-)	CAAT	S000028	disease resistance/putative functions in response to environmental stresses
Gh_D06G0537	CAATBOX1	191	(+)	CAAT	S000028	disease resistance/putative functions in response to environmental stresses
Gh_D06G0537	CAATBOX1	193	(-)	CAAT	S000028	disease resistance/putative functions in response to environmental stresses
Gh_D06G0537	CAATBOX1	311	(-)	CAAT	S000028	disease resistance/putative functions in response to environmental stresses
Gh_D08G0518	CAATBOX1	54	(+)	CAAT	S000028	disease resistance/putative functions in response to environmental stresses
Gh_D08G0518	CAATBOX1	110	(-)	CAAT	S000028	disease resistance/putative functions in response to environmental stresses
Gh_D08G0518	CAATBOX1	144	(-)	CAAT	S000028	disease resistance/putative functions in response to environmental stresses
Gh_D08G0518	CAATBOX1	157	(+)	CAAT	S000028	disease resistance/putative functions in response to environmental stresses
Gh_D08G0518	CAATBOX1	169	(+)	CAAT	S000028	disease resistance/putative functions in response to environmental stresses
Gh_D08G0518	CAATBOX1	190	(-)	CAAT	S000028	disease resistance/putative functions in response to environmental stresses
Gh_D08G0518	CAATBOX1	278	(-)	CAAT	S000028	disease resistance/putative functions in response to environmental stresses
Gh_D08G0518	CAATBOX1	412	(+)	CAAT	S000028	disease resistance/putative functions in response to environmental stresses
Gh_D08G2460	CAATBOX1	94	(+)	CAAT	S000028	disease resistance/putative functions in response to environmental stresses
Gh_D08G2460	CAATBOX1	150	(+)	CAAT	S000028	disease resistance/putative functions in response to environmental stresses
Gh_D08G2460	CAATBOX1	155	(+)	CAAT	S000028	disease resistance/putative functions in response to environmental stresses
Gh_D08G2460	CAATBOX1	190	(-)	CAAT	S000028	disease resistance/putative functions in response to environmental stresses
Gh_D08G2460	CAATBOX1	208	(-)	CAAT	S000028	disease resistance/putative functions in response to environmental stresses
Gh_D08G2460	CAATBOX1	219	(-)	CAAT	S000028	disease resistance/putative functions in response to environmental stresses
Gh_D08G2460	CAATBOX1	269	(-)	CAAT	S000028	disease resistance/putative functions in response to environmental stresses
Gh_D08G2460	CAATBOX1	318	(-)	CAAT	S000028	disease resistance/putative functions in response to environmental stresses
Gh_D11G0585	CAATBOX1	44	(+)	CAAT	S000028	disease resistance/putative functions in response to environmental stresses
Gh_D11G0585	CAATBOX1	137	(+)	CAAT	S000028	disease resistance/putative functions in response to environmental stresses
Gh_D11G0585	CAATBOX1	157	(+)	CAAT	S000028	disease resistance/putative functions in response to environmental stresses
Gh_D11G0585	CAATBOX1	190	(-)	CAAT	S000028	disease resistance/putative functions in response to environmental stresses
Gh_D11G0585	CAATBOX1	239	(+)	CAAT	S000028	disease resistance/putative functions in response to environmental stresses
Gh_D11G1406	CAATBOX1	110	(-)	CAAT	S000028	disease resistance/putative functions in response to environmental stresses
Gh_D11G1406	CAATBOX1	144	(-)	CAAT	S000028	disease resistance/putative functions in response to environmental stresses
Gh_D11G1406	CAATBOX1	157	(+)	CAAT	S000028	disease resistance/putative functions in response to environmental stresses
Gh_D11G1406	CAATBOX1	169	(+)	CAAT	S000028	disease resistance/putative functions in response to environmental stresses
Gh_D11G1406	CAATBOX1	190	(-)	CAAT	S000028	disease resistance/putative functions in response to environmental stresses
Gh_D11G1406	CAATBOX1	278	(-)	CAAT	S000028	disease resistance/putative functions in response to environmental stresses
Gh_D11G1406	CAATBOX1	322	(+)	CAAT	S000028	disease resistance/putative functions in response to environmental stresses
Gh_D11G1406	CAATBOX1	412	(+)	CAAT	S000028	disease resistance/putative functions in response to environmental stresses
Gh_D11G2569	CAATBOX1	202	(-)	CAAT	S000028	disease resistance/putative functions in response to environmental stresses
Gh_D11G2569	CAATBOX1	235	(-)	CAAT	S000028	disease resistance/putative functions in response to environmental stresses
Gh_D11G2569	CAATBOX1	312	(-)	CAAT	S000028	disease resistance/putative functions in response to environmental stresses
Gh_D12G0886	CAATBOX1	144	(-)	CAAT	S000028	disease resistance/putative functions in response to environmental stresses
Gh_D12G0886	CAATBOX1	157	(+)	CAAT	S000028	disease resistance/putative functions in response to environmental stresses
Gh_D12G0886	CAATBOX1	190	(-)	CAAT	S000028	disease resistance/putative functions in response to environmental stresses
Gh_D12G0886	CAATBOX1	214	(-)	CAAT	S000028	disease resistance/putative functions in response to environmental stresses
Gh_D12G0886	CAATBOX1	239	(+)	CAAT	S000028	disease resistance/putative functions in response to environmental stresses
Gh_D12G0886	CAATBOX1	495	(-)	CAAT	S000028	disease resistance/putative functions in response to environmental stresses
Gh_D13G2120	CAATBOX1	79	(+)	CAAT	S000028	disease resistance/putative functions in response to environmental stresses
Gh_D13G2120	CAATBOX1	140	(+)	CAAT	S000028	disease resistance/putative functions in response to environmental stresses
Gh_D13G2120	CAATBOX1	174	(-)	CAAT	S000028	disease resistance/putative functions in response to environmental stresses
Gh_D13G2120	CAATBOX1	193	(-)	CAAT	S000028	disease resistance/putative functions in response to environmental stresses
Gh_D13G2120	CAATBOX1	213	(+)	CAAT	S000028	disease resistance/putative functions in response to environmental stresses
Gh_D13G2120	CAATBOX1	311	(-)	CAAT	S000028	disease resistance/putative functions in response to environmental stresses
Gh_Sca129121G01	CAATBOX1	144	(-)	CAAT	S000028	disease resistance/putative functions in response to environmental stresses
Gh_Sca129121G01	CAATBOX1	190	(-)	CAAT	S000028	disease resistance/putative functions in response to environmental stresses
Gh_A01G0884	CBFHV	421	(-)	RYCGAC	S000497	cold acclimation
Gh_A02G0345	CBFHV	6	(-)	RYCGAC	S000497	cold acclimation
Gh_A02G0345	CBFHV	6	(+)	RYCGAC	S000497	cold acclimation
Gh_A12G0762	CBFHV	260	(+)	RYCGAC	S000497	cold acclimation
Gh_A12G0762	CBFHV	766	(-)	RYCGAC	S000497	cold acclimation
Gh_D01G0922	CBFHV	421	(-)	RYCGAC	S000497	cold acclimation
Gh_D02G0408	CBFHV	6	(-)	RYCGAC	S000497	cold acclimation
Gh_D02G0408	CBFHV	6	(+)	RYCGAC	S000497	cold acclimation
Gh_D11G2569	CBFHV	263	(-)	RYCGAC	S000497	cold acclimation
Gh_D12G0886	CBFHV	260	(+)	RYCGAC	S000497	cold acclimation
Gh_A01G0884	CCAATBOX1	298	(-)	CCAAT	S000030	HSE (Heat shock element)/found in the promoter of heat shock protein genes
Gh_A01G0884	CCAATBOX1	748	(+)	CCAAT	S000030	HSE (Heat shock element)/found in the promoter of heat shock protein genes
Gh_A01G1470	CCAATBOX1	385	(+)	CCAAT	S000030	HSE (Heat shock element)/found in the promoter of heat shock protein genes
Gh_A02G0345	CCAATBOX1	255	(+)	CCAAT	S000030	HSE (Heat shock element)/found in the promoter of heat shock protein genes
Gh_A04G1077	CCAATBOX1	370	(-)	CCAAT	S000030	HSE (Heat shock element)/found in the promoter of heat shock protein genes
Gh_A05G0101	CCAATBOX1	78	(+)	CCAAT	S000030	HSE (Heat shock element)/found in the promoter of heat shock protein genes
Gh_A05G0101	CCAATBOX1	314	(-)	CCAAT	S000030	HSE (Heat shock element)/found in the promoter of heat shock protein genes
Gh_A05G1575	CCAATBOX1	745	(+)	CCAAT	S000030	HSE (Heat shock element)/found in the promoter of heat shock protein genes
Gh_A05G3960	CCAATBOX1	69	(+)	CCAAT	S000030	HSE (Heat shock element)/found in the promoter of heat shock protein genes
Gh_A08G2091	CCAATBOX1	93	(+)	CCAAT	S000030	HSE (Heat shock element)/found in the promoter of heat shock protein genes
Gh_A11G0507	CCAATBOX1	43	(+)	CCAAT	S000030	HSE (Heat shock element)/found in the promoter of heat shock protein genes
Gh_A11G0507	CCAATBOX1	136	(+)	CCAAT	S000030	HSE (Heat shock element)/found in the promoter of heat shock protein genes
Gh_A11G2262	CCAATBOX1	358	(+)	CCAAT	S000030	HSE (Heat shock element)/found in the promoter of heat shock protein genes
Gh_A12G0762	CCAATBOX1	708	(-)	CCAAT	S000030	HSE (Heat shock element)/found in the promoter of heat shock protein genes
Gh_A13G1770	CCAATBOX1	78	(+)	CCAAT	S000030	HSE (Heat shock element)/found in the promoter of heat shock protein genes
Gh_D01G0359	CCAATBOX1	298	(-)	CCAAT	S000030	HSE (Heat shock element)/found in the promoter of heat shock protein genes
Gh_D01G0359	CCAATBOX1	678	(+)	CCAAT	S000030	HSE (Heat shock element)/found in the promoter of heat shock protein genes
Gh_D01G0922	CCAATBOX1	298	(-)	CCAAT	S000030	HSE (Heat shock element)/found in the promoter of heat shock protein genes
Gh_D01G0922	CCAATBOX1	748	(+)	CCAAT	S000030	HSE (Heat shock element)/found in the promoter of heat shock protein genes
Gh_D01G1707	CCAATBOX1	370	(+)	CCAAT	S000030	HSE (Heat shock element)/found in the promoter of heat shock protein genes
Gh_D02G0408	CCAATBOX1	255	(+)	CCAAT	S000030	HSE (Heat shock element)/found in the promoter of heat shock protein genes
Gh_D03G0593	CCAATBOX1	87	(+)	CCAAT	S000030	HSE (Heat shock element)/found in the promoter of heat shock protein genes
Gh_D05G0083	CCAATBOX1	69	(+)	CCAAT	S000030	HSE (Heat shock element)/found in the promoter of heat shock protein genes
Gh_D05G1753	CCAATBOX1	748	(+)	CCAAT	S000030	HSE (Heat shock element)/found in the promoter of heat shock protein genes
Gh_D06G0537	CCAATBOX1	78	(+)	CCAAT	S000030	HSE (Heat shock element)/found in the promoter of heat shock protein genes
Gh_D08G2460	CCAATBOX1	93	(+)	CCAAT	S000030	HSE (Heat shock element)/found in the promoter of heat shock protein genes
Gh_D11G0585	CCAATBOX1	43	(+)	CCAAT	S000030	HSE (Heat shock element)/found in the promoter of heat shock protein genes
Gh_D11G0585	CCAATBOX1	136	(+)	CCAAT	S000030	HSE (Heat shock element)/found in the promoter of heat shock protein genes
Gh_D12G0886	CCAATBOX1	495	(-)	CCAAT	S000030	HSE (Heat shock element)/found in the promoter of heat shock protein genes
Gh_D13G2120	CCAATBOX1	78	(+)	CCAAT	S000030	HSE (Heat shock element)/found in the promoter of heat shock protein genes
Gh_A12G0762	CGCGBOXAT	803	(-)	VCGCGB	S000501	A calmodulin-binding/CGCG box DNA-binding protein family involved in multiple signaling pathways in plants
Gh_A12G0762	CGCGBOXAT	803	(+)	VCGCGB	S000501	A calmodulin-binding/CGCG box DNA-binding protein family involved in multiple signaling pathways in plants
Gh_D01G0359	CGCGBOXAT	691	(-)	VCGCGB	S000501	A calmodulin-binding/CGCG box DNA-binding protein family involved in multiple signaling pathways in plants
Gh_D01G0359	CGCGBOXAT	691	(+)	VCGCGB	S000501	A calmodulin-binding/CGCG box DNA-binding protein family involved in multiple signaling pathways in plants
Gh_D08G0518	CGCGBOXAT	567	(-)	VCGCGB	S000501	A calmodulin-binding/CGCG box DNA-binding protein family involved in multiple signaling pathways in plants
Gh_D08G0518	CGCGBOXAT	567	(+)	VCGCGB	S000501	A calmodulin-binding/CGCG box DNA-binding protein family involved in multiple signaling pathways in plants
Gh_D12G0886	CGCGBOXAT	713	(-)	VCGCGB	S000501	A calmodulin-binding/CGCG box DNA-binding protein family involved in multiple signaling pathways in plants
Gh_D12G0886	CGCGBOXAT	713	(+)	VCGCGB	S000501	A calmodulin-binding/CGCG box DNA-binding protein family involved in multiple signaling pathways in plants
Gh_D12G0886	CGCGBOXAT	761	(-)	VCGCGB	S000501	A calmodulin-binding/CGCG box DNA-binding protein family involved in multiple signaling pathways in plants
Gh_D12G0886	CGCGBOXAT	761	(+)	VCGCGB	S000501	A calmodulin-binding/CGCG box DNA-binding protein family involved in multiple signaling pathways in plants
Gh_A01G1470	CIACADIANLELHC	332	(-)	CAANNNNATC	S000252	Region necessary for circadian expression
Gh_A05G0101	CIACADIANLELHC	24	(+)	CAANNNNATC	S000252	Region necessary for circadian expression
Gh_A05G0101	CIACADIANLELHC	308	(-)	CAANNNNATC	S000252	Region necessary for circadian expression
Gh_A05G1575	CIACADIANLELHC	91	(+)	CAANNNNATC	S000252	Region necessary for circadian expression
Gh_A06G0483	CIACADIANLELHC	24	(+)	CAANNNNATC	S000252	Region necessary for circadian expression
Gh_A06G0483	CIACADIANLELHC	308	(-)	CAANNNNATC	S000252	Region necessary for circadian expression
Gh_A08G0430	CIACADIANLELHC	220	(+)	CAANNNNATC	S000252	Region necessary for circadian expression
Gh_A11G1257	CIACADIANLELHC	322	(+)	CAANNNNATC	S000252	Region necessary for circadian expression
Gh_A13G1770	CIACADIANLELHC	24	(+)	CAANNNNATC	S000252	Region necessary for circadian expression
Gh_A13G1770	CIACADIANLELHC	308	(-)	CAANNNNATC	S000252	Region necessary for circadian expression
Gh_D01G0359	CIACADIANLELHC	91	(+)	CAANNNNATC	S000252	Region necessary for circadian expression
Gh_D01G1707	CIACADIANLELHC	317	(-)	CAANNNNATC	S000252	Region necessary for circadian expression
Gh_D05G1753	CIACADIANLELHC	91	(+)	CAANNNNATC	S000252	Region necessary for circadian expression
Gh_D06G0537	CIACADIANLELHC	24	(+)	CAANNNNATC	S000252	Region necessary for circadian expression
Gh_D06G0537	CIACADIANLELHC	308	(-)	CAANNNNATC	S000252	Region necessary for circadian expression
Gh_D08G0518	CIACADIANLELHC	220	(+)	CAANNNNATC	S000252	Region necessary for circadian expression
Gh_D11G1406	CIACADIANLELHC	322	(+)	CAANNNNATC	S000252	Region necessary for circadian expression
Gh_D13G2120	CIACADIANLELHC	24	(+)	CAANNNNATC	S000252	Region necessary for circadian expression
Gh_D13G2120	CIACADIANLELHC	308	(-)	CAANNNNATC	S000252	Region necessary for circadian expression
Gh_A01G0884	DPBFCOREDCDC3	315	(-)	ACACNNG	S000292	have a pleiotropic defects in ABA response/growth-insensitivity to ABA
Gh_A04G1077	DPBFCOREDCDC3	264	(+)	ACACNNG	S000292	have a pleiotropic defects in ABA response/growth-insensitivity to ABA
Gh_A04G1077	DPBFCOREDCDC3	786	(+)	ACACNNG	S000292	have a pleiotropic defects in ABA response/growth-insensitivity to ABA
Gh_A05G1575	DPBFCOREDCDC3	315	(-)	ACACNNG	S000292	have a pleiotropic defects in ABA response/growth-insensitivity to ABA
Gh_A11G0507	DPBFCOREDCDC3	74	(+)	ACACNNG	S000292	have a pleiotropic defects in ABA response/growth-insensitivity to ABA
Gh_A11G0507	DPBFCOREDCDC3	458	(+)	ACACNNG	S000292	have a pleiotropic defects in ABA response/growth-insensitivity to ABA
Gh_A12G0762	DPBFCOREDCDC3	74	(+)	ACACNNG	S000292	have a pleiotropic defects in ABA response/growth-insensitivity to ABA
Gh_A12G0762	DPBFCOREDCDC3	458	(+)	ACACNNG	S000292	have a pleiotropic defects in ABA response/growth-insensitivity to ABA
Gh_D01G0359	DPBFCOREDCDC3	315	(-)	ACACNNG	S000292	have a pleiotropic defects in ABA response/growth-insensitivity to ABA
Gh_D01G0922	DPBFCOREDCDC3	315	(-)	ACACNNG	S000292	have a pleiotropic defects in ABA response/growth-insensitivity to ABA
Gh_D04G2019	DPBFCOREDCDC3	264	(+)	ACACNNG	S000292	have a pleiotropic defects in ABA response/growth-insensitivity to ABA
Gh_D04G2019	DPBFCOREDCDC3	786	(+)	ACACNNG	S000292	have a pleiotropic defects in ABA response/growth-insensitivity to ABA
Gh_D11G0585	DPBFCOREDCDC3	74	(+)	ACACNNG	S000292	have a pleiotropic defects in ABA response/growth-insensitivity to ABA
Gh_D11G0585	DPBFCOREDCDC3	458	(+)	ACACNNG	S000292	have a pleiotropic defects in ABA response/growth-insensitivity to ABA
Gh_D12G0886	DPBFCOREDCDC3	74	(+)	ACACNNG	S000292	have a pleiotropic defects in ABA response/growth-insensitivity to ABA
Gh_A12G0762	DRECRTCOREAT	260	(+)	RCCGAC	S000418	dehydration-responsive element/C-repeat
Gh_A12G0762	DRECRTCOREAT	766	(-)	RCCGAC	S000418	dehydration-responsive element/C-repeat
Gh_D11G2569	DRECRTCOREAT	263	(-)	RCCGAC	S000418	dehydration-responsive element/C-repeat
Gh_D12G0886	DRECRTCOREAT	260	(+)	RCCGAC	S000418	dehydration-responsive element/C-repeat
Gh_A01G0884	GATABOX	97	(-)	GATA	S000039	Required for high level, light regulated, and tissue specific expression
Gh_A01G0884	GATABOX	254	(+)	GATA	S000039	Required for high level, light regulated, and tissue specific expression
Gh_A01G0884	GATABOX	263	(+)	GATA	S000039	Required for high level, light regulated, and tissue specific expression
Gh_A01G0884	GATABOX	615	(+)	GATA	S000039	Required for high level, light regulated, and tissue specific expression
Gh_A01G0884	GATABOX	635	(+)	GATA	S000039	Required for high level, light regulated, and tissue specific expression
Gh_A01G0884	GATABOX	709	(+)	GATA	S000039	Required for high level, light regulated, and tissue specific expression
Gh_A01G1470	GATABOX	45	(+)	GATA	S000039	Required for high level, light regulated, and tissue specific expression
Gh_A01G1470	GATABOX	263	(+)	GATA	S000039	Required for high level, light regulated, and tissue specific expression
Gh_A01G1470	GATABOX	323	(+)	GATA	S000039	Required for high level, light regulated, and tissue specific expression
Gh_A01G1470	GATABOX	374	(+)	GATA	S000039	Required for high level, light regulated, and tissue specific expression
Gh_A01G1470	GATABOX	376	(-)	GATA	S000039	Required for high level, light regulated, and tissue specific expression
Gh_A01G1470	GATABOX	500	(-)	GATA	S000039	Required for high level, light regulated, and tissue specific expression
Gh_A01G1470	GATABOX	648	(+)	GATA	S000039	Required for high level, light regulated, and tissue specific expression
Gh_A02G0345	GATABOX	281	(-)	GATA	S000039	Required for high level, light regulated, and tissue specific expression
Gh_A02G0345	GATABOX	414	(+)	GATA	S000039	Required for high level, light regulated, and tissue specific expression
Gh_A04G1077	GATABOX	37	(+)	GATA	S000039	Required for high level, light regulated, and tissue specific expression
Gh_A04G1077	GATABOX	170	(-)	GATA	S000039	Required for high level, light regulated, and tissue specific expression
Gh_A04G1077	GATABOX	250	(+)	GATA	S000039	Required for high level, light regulated, and tissue specific expression
Gh_A04G1077	GATABOX	323	(+)	GATA	S000039	Required for high level, light regulated, and tissue specific expression
Gh_A04G1077	GATABOX	374	(+)	GATA	S000039	Required for high level, light regulated, and tissue specific expression
Gh_A04G1077	GATABOX	376	(-)	GATA	S000039	Required for high level, light regulated, and tissue specific expression
Gh_A04G1077	GATABOX	445	(-)	GATA	S000039	Required for high level, light regulated, and tissue specific expression
Gh_A04G1077	GATABOX	599	(+)	GATA	S000039	Required for high level, light regulated, and tissue specific expression
Gh_A05G0101	GATABOX	30	(-)	GATA	S000039	Required for high level, light regulated, and tissue specific expression
Gh_A05G0101	GATABOX	308	(+)	GATA	S000039	Required for high level, light regulated, and tissue specific expression
Gh_A05G0101	GATABOX	388	(-)	GATA	S000039	Required for high level, light regulated, and tissue specific expression
Gh_A05G1575	GATABOX	97	(-)	GATA	S000039	Required for high level, light regulated, and tissue specific expression
Gh_A05G1575	GATABOX	254	(+)	GATA	S000039	Required for high level, light regulated, and tissue specific expression
Gh_A05G1575	GATABOX	263	(+)	GATA	S000039	Required for high level, light regulated, and tissue specific expression
Gh_A05G1575	GATABOX	376	(-)	GATA	S000039	Required for high level, light regulated, and tissue specific expression
Gh_A05G1575	GATABOX	615	(+)	GATA	S000039	Required for high level, light regulated, and tissue specific expression
Gh_A05G1575	GATABOX	706	(+)	GATA	S000039	Required for high level, light regulated, and tissue specific expression
Gh_A05G3960	GATABOX	57	(-)	GATA	S000039	Required for high level, light regulated, and tissue specific expression
Gh_A05G3960	GATABOX	192	(+)	GATA	S000039	Required for high level, light regulated, and tissue specific expression
Gh_A06G0483	GATABOX	308	(+)	GATA	S000039	Required for high level, light regulated, and tissue specific expression
Gh_A08G0430	GATABOX	4	(+)	GATA	S000039	Required for high level, light regulated, and tissue specific expression
Gh_A08G0430	GATABOX	8	(+)	GATA	S000039	Required for high level, light regulated, and tissue specific expression
Gh_A08G0430	GATABOX	232	(+)	GATA	S000039	Required for high level, light regulated, and tissue specific expression
Gh_A08G0430	GATABOX	332	(-)	GATA	S000039	Required for high level, light regulated, and tissue specific expression
Gh_A08G0430	GATABOX	376	(-)	GATA	S000039	Required for high level, light regulated, and tissue specific expression
Gh_A08G0430	GATABOX	415	(-)	GATA	S000039	Required for high level, light regulated, and tissue specific expression
Gh_A08G0430	GATABOX	421	(-)	GATA	S000039	Required for high level, light regulated, and tissue specific expression
Gh_A08G0430	GATABOX	541	(+)	GATA	S000039	Required for high level, light regulated, and tissue specific expression
Gh_A08G0430	GATABOX	553	(-)	GATA	S000039	Required for high level, light regulated, and tissue specific expression
Gh_A08G0430	GATABOX	559	(+)	GATA	S000039	Required for high level, light regulated, and tissue specific expression
Gh_A08G0430	GATABOX	569	(+)	GATA	S000039	Required for high level, light regulated, and tissue specific expression
Gh_A08G0430	GATABOX	617	(-)	GATA	S000039	Required for high level, light regulated, and tissue specific expression
Gh_A08G2091	GATABOX	139	(+)	GATA	S000039	Required for high level, light regulated, and tissue specific expression
Gh_A08G2091	GATABOX	216	(+)	GATA	S000039	Required for high level, light regulated, and tissue specific expression
Gh_A08G2091	GATABOX	272	(+)	GATA	S000039	Required for high level, light regulated, and tissue specific expression
Gh_A11G0507	GATABOX	4	(+)	GATA	S000039	Required for high level, light regulated, and tissue specific expression
Gh_A11G0507	GATABOX	67	(+)	GATA	S000039	Required for high level, light regulated, and tissue specific expression
Gh_A11G0507	GATABOX	143	(+)	GATA	S000039	Required for high level, light regulated, and tissue specific expression
Gh_A11G0507	GATABOX	254	(+)	GATA	S000039	Required for high level, light regulated, and tissue specific expression
Gh_A11G0507	GATABOX	263	(+)	GATA	S000039	Required for high level, light regulated, and tissue specific expression
Gh_A11G0507	GATABOX	319	(-)	GATA	S000039	Required for high level, light regulated, and tissue specific expression
Gh_A11G0507	GATABOX	340	(-)	GATA	S000039	Required for high level, light regulated, and tissue specific expression
Gh_A11G0507	GATABOX	357	(+)	GATA	S000039	Required for high level, light regulated, and tissue specific expression
Gh_A11G0507	GATABOX	374	(+)	GATA	S000039	Required for high level, light regulated, and tissue specific expression
Gh_A11G0507	GATABOX	376	(-)	GATA	S000039	Required for high level, light regulated, and tissue specific expression
Gh_A11G0507	GATABOX	605	(+)	GATA	S000039	Required for high level, light regulated, and tissue specific expression
Gh_A11G1257	GATABOX	4	(+)	GATA	S000039	Required for high level, light regulated, and tissue specific expression
Gh_A11G1257	GATABOX	8	(+)	GATA	S000039	Required for high level, light regulated, and tissue specific expression
Gh_A11G1257	GATABOX	232	(+)	GATA	S000039	Required for high level, light regulated, and tissue specific expression
Gh_A11G1257	GATABOX	326	(+)	GATA	S000039	Required for high level, light regulated, and tissue specific expression
Gh_A11G1257	GATABOX	328	(-)	GATA	S000039	Required for high level, light regulated, and tissue specific expression
Gh_A11G1257	GATABOX	376	(-)	GATA	S000039	Required for high level, light regulated, and tissue specific expression
Gh_A11G1257	GATABOX	415	(-)	GATA	S000039	Required for high level, light regulated, and tissue specific expression
Gh_A11G1257	GATABOX	421	(-)	GATA	S000039	Required for high level, light regulated, and tissue specific expression
Gh_A11G1257	GATABOX	454	(-)	GATA	S000039	Required for high level, light regulated, and tissue specific expression
Gh_A11G1257	GATABOX	559	(-)	GATA	S000039	Required for high level, light regulated, and tissue specific expression
Gh_A11G1257	GATABOX	565	(+)	GATA	S000039	Required for high level, light regulated, and tissue specific expression
Gh_A11G1257	GATABOX	575	(+)	GATA	S000039	Required for high level, light regulated, and tissue specific expression
Gh_A11G1257	GATABOX	623	(-)	GATA	S000039	Required for high level, light regulated, and tissue specific expression
Gh_A11G2262	GATABOX	127	(+)	GATA	S000039	Required for high level, light regulated, and tissue specific expression
Gh_A11G2262	GATABOX	131	(-)	GATA	S000039	Required for high level, light regulated, and tissue specific expression
Gh_A12G0762	GATABOX	4	(+)	GATA	S000039	Required for high level, light regulated, and tissue specific expression
Gh_A12G0762	GATABOX	10	(-)	GATA	S000039	Required for high level, light regulated, and tissue specific expression
Gh_A12G0762	GATABOX	67	(+)	GATA	S000039	Required for high level, light regulated, and tissue specific expression
Gh_A12G0762	GATABOX	254	(+)	GATA	S000039	Required for high level, light regulated, and tissue specific expression
Gh_A12G0762	GATABOX	340	(-)	GATA	S000039	Required for high level, light regulated, and tissue specific expression
Gh_A12G0762	GATABOX	374	(+)	GATA	S000039	Required for high level, light regulated, and tissue specific expression
Gh_A12G0762	GATABOX	376	(-)	GATA	S000039	Required for high level, light regulated, and tissue specific expression
Gh_A12G0762	GATABOX	526	(+)	GATA	S000039	Required for high level, light regulated, and tissue specific expression
Gh_A13G1770	GATABOX	124	(+)	GATA	S000039	Required for high level, light regulated, and tissue specific expression
Gh_A13G1770	GATABOX	308	(+)	GATA	S000039	Required for high level, light regulated, and tissue specific expression
Gh_D01G0359	GATABOX	97	(-)	GATA	S000039	Required for high level, light regulated, and tissue specific expression
Gh_D01G0359	GATABOX	254	(+)	GATA	S000039	Required for high level, light regulated, and tissue specific expression
Gh_D01G0359	GATABOX	263	(+)	GATA	S000039	Required for high level, light regulated, and tissue specific expression
Gh_D01G0359	GATABOX	329	(-)	GATA	S000039	Required for high level, light regulated, and tissue specific expression
Gh_D01G0359	GATABOX	376	(-)	GATA	S000039	Required for high level, light regulated, and tissue specific expression
Gh_D01G0359	GATABOX	557	(+)	GATA	S000039	Required for high level, light regulated, and tissue specific expression
Gh_D01G0359	GATABOX	577	(+)	GATA	S000039	Required for high level, light regulated, and tissue specific expression
Gh_D01G0359	GATABOX	639	(+)	GATA	S000039	Required for high level, light regulated, and tissue specific expression
Gh_D01G0359	GATABOX	641	(-)	GATA	S000039	Required for high level, light regulated, and tissue specific expression
Gh_D01G0922	GATABOX	97	(-)	GATA	S000039	Required for high level, light regulated, and tissue specific expression
Gh_D01G0922	GATABOX	254	(+)	GATA	S000039	Required for high level, light regulated, and tissue specific expression
Gh_D01G0922	GATABOX	263	(+)	GATA	S000039	Required for high level, light regulated, and tissue specific expression
Gh_D01G0922	GATABOX	615	(+)	GATA	S000039	Required for high level, light regulated, and tissue specific expression
Gh_D01G0922	GATABOX	635	(+)	GATA	S000039	Required for high level, light regulated, and tissue specific expression
Gh_D01G0922	GATABOX	709	(+)	GATA	S000039	Required for high level, light regulated, and tissue specific expression
Gh_D01G1707	GATABOX	45	(+)	GATA	S000039	Required for high level, light regulated, and tissue specific expression
Gh_D01G1707	GATABOX	263	(+)	GATA	S000039	Required for high level, light regulated, and tissue specific expression
Gh_D01G1707	GATABOX	308	(+)	GATA	S000039	Required for high level, light regulated, and tissue specific expression
Gh_D01G1707	GATABOX	358	(+)	GATA	S000039	Required for high level, light regulated, and tissue specific expression
Gh_D01G1707	GATABOX	360	(-)	GATA	S000039	Required for high level, light regulated, and tissue specific expression
Gh_D01G1707	GATABOX	484	(-)	GATA	S000039	Required for high level, light regulated, and tissue specific expression
Gh_D01G1707	GATABOX	633	(+)	GATA	S000039	Required for high level, light regulated, and tissue specific expression
Gh_D02G0408	GATABOX	281	(-)	GATA	S000039	Required for high level, light regulated, and tissue specific expression
Gh_D02G0408	GATABOX	414	(+)	GATA	S000039	Required for high level, light regulated, and tissue specific expression
Gh_D03G0593	GATABOX	9	(+)	GATA	S000039	Required for high level, light regulated, and tissue specific expression
Gh_D03G0593	GATABOX	76	(-)	GATA	S000039	Required for high level, light regulated, and tissue specific expression
Gh_D03G0593	GATABOX	210	(+)	GATA	S000039	Required for high level, light regulated, and tissue specific expression
Gh_D03G0593	GATABOX	385	(+)	GATA	S000039	Required for high level, light regulated, and tissue specific expression
Gh_D03G1718	GATABOX	37	(+)	GATA	S000039	Required for high level, light regulated, and tissue specific expression
Gh_D04G2019	GATABOX	37	(+)	GATA	S000039	Required for high level, light regulated, and tissue specific expression
Gh_D04G2019	GATABOX	170	(-)	GATA	S000039	Required for high level, light regulated, and tissue specific expression
Gh_D04G2019	GATABOX	250	(+)	GATA	S000039	Required for high level, light regulated, and tissue specific expression
Gh_D04G2019	GATABOX	323	(+)	GATA	S000039	Required for high level, light regulated, and tissue specific expression
Gh_D04G2019	GATABOX	374	(+)	GATA	S000039	Required for high level, light regulated, and tissue specific expression
Gh_D04G2019	GATABOX	376	(-)	GATA	S000039	Required for high level, light regulated, and tissue specific expression
Gh_D04G2019	GATABOX	445	(-)	GATA	S000039	Required for high level, light regulated, and tissue specific expression
Gh_D04G2019	GATABOX	599	(+)	GATA	S000039	Required for high level, light regulated, and tissue specific expression
Gh_D05G0083	GATABOX	57	(-)	GATA	S000039	Required for high level, light regulated, and tissue specific expression
Gh_D05G0083	GATABOX	192	(+)	GATA	S000039	Required for high level, light regulated, and tissue specific expression
Gh_D05G1753	GATABOX	97	(-)	GATA	S000039	Required for high level, light regulated, and tissue specific expression
Gh_D05G1753	GATABOX	254	(+)	GATA	S000039	Required for high level, light regulated, and tissue specific expression
Gh_D05G1753	GATABOX	376	(-)	GATA	S000039	Required for high level, light regulated, and tissue specific expression
Gh_D05G1753	GATABOX	615	(+)	GATA	S000039	Required for high level, light regulated, and tissue specific expression
Gh_D05G1753	GATABOX	709	(+)	GATA	S000039	Required for high level, light regulated, and tissue specific expression
Gh_D06G0537	GATABOX	308	(+)	GATA	S000039	Required for high level, light regulated, and tissue specific expression
Gh_D08G0518	GATABOX	4	(+)	GATA	S000039	Required for high level, light regulated, and tissue specific expression
Gh_D08G0518	GATABOX	8	(+)	GATA	S000039	Required for high level, light regulated, and tissue specific expression
Gh_D08G0518	GATABOX	85	(-)	GATA	S000039	Required for high level, light regulated, and tissue specific expression
Gh_D08G0518	GATABOX	232	(+)	GATA	S000039	Required for high level, light regulated, and tissue specific expression
Gh_D08G0518	GATABOX	332	(-)	GATA	S000039	Required for high level, light regulated, and tissue specific expression
Gh_D08G0518	GATABOX	376	(-)	GATA	S000039	Required for high level, light regulated, and tissue specific expression
Gh_D08G0518	GATABOX	415	(-)	GATA	S000039	Required for high level, light regulated, and tissue specific expression
Gh_D08G0518	GATABOX	421	(-)	GATA	S000039	Required for high level, light regulated, and tissue specific expression
Gh_D08G0518	GATABOX	479	(+)	GATA	S000039	Required for high level, light regulated, and tissue specific expression
Gh_D08G0518	GATABOX	490	(+)	GATA	S000039	Required for high level, light regulated, and tissue specific expression
Gh_D08G0518	GATABOX	537	(-)	GATA	S000039	Required for high level, light regulated, and tissue specific expression
Gh_D08G2460	GATABOX	139	(+)	GATA	S000039	Required for high level, light regulated, and tissue specific expression
Gh_D08G2460	GATABOX	216	(+)	GATA	S000039	Required for high level, light regulated, and tissue specific expression
Gh_D08G2460	GATABOX	272	(+)	GATA	S000039	Required for high level, light regulated, and tissue specific expression
Gh_D11G0585	GATABOX	4	(+)	GATA	S000039	Required for high level, light regulated, and tissue specific expression
Gh_D11G0585	GATABOX	67	(+)	GATA	S000039	Required for high level, light regulated, and tissue specific expression
Gh_D11G0585	GATABOX	143	(+)	GATA	S000039	Required for high level, light regulated, and tissue specific expression
Gh_D11G0585	GATABOX	254	(+)	GATA	S000039	Required for high level, light regulated, and tissue specific expression
Gh_D11G0585	GATABOX	263	(+)	GATA	S000039	Required for high level, light regulated, and tissue specific expression
Gh_D11G0585	GATABOX	319	(-)	GATA	S000039	Required for high level, light regulated, and tissue specific expression
Gh_D11G0585	GATABOX	340	(-)	GATA	S000039	Required for high level, light regulated, and tissue specific expression
Gh_D11G0585	GATABOX	357	(+)	GATA	S000039	Required for high level, light regulated, and tissue specific expression
Gh_D11G0585	GATABOX	374	(+)	GATA	S000039	Required for high level, light regulated, and tissue specific expression
Gh_D11G0585	GATABOX	376	(-)	GATA	S000039	Required for high level, light regulated, and tissue specific expression
Gh_D11G0585	GATABOX	605	(+)	GATA	S000039	Required for high level, light regulated, and tissue specific expression
Gh_D11G1406	GATABOX	4	(+)	GATA	S000039	Required for high level, light regulated, and tissue specific expression
Gh_D11G1406	GATABOX	8	(+)	GATA	S000039	Required for high level, light regulated, and tissue specific expression
Gh_D11G1406	GATABOX	232	(+)	GATA	S000039	Required for high level, light regulated, and tissue specific expression
Gh_D11G1406	GATABOX	326	(+)	GATA	S000039	Required for high level, light regulated, and tissue specific expression
Gh_D11G1406	GATABOX	328	(-)	GATA	S000039	Required for high level, light regulated, and tissue specific expression
Gh_D11G1406	GATABOX	376	(-)	GATA	S000039	Required for high level, light regulated, and tissue specific expression
Gh_D11G1406	GATABOX	415	(-)	GATA	S000039	Required for high level, light regulated, and tissue specific expression
Gh_D11G1406	GATABOX	421	(-)	GATA	S000039	Required for high level, light regulated, and tissue specific expression
Gh_D11G1406	GATABOX	559	(-)	GATA	S000039	Required for high level, light regulated, and tissue specific expression
Gh_D11G1406	GATABOX	565	(+)	GATA	S000039	Required for high level, light regulated, and tissue specific expression
Gh_D11G1406	GATABOX	575	(+)	GATA	S000039	Required for high level, light regulated, and tissue specific expression
Gh_D11G1406	GATABOX	623	(-)	GATA	S000039	Required for high level, light regulated, and tissue specific expression
Gh_D11G2569	GATABOX	133	(+)	GATA	S000039	Required for high level, light regulated, and tissue specific expression
Gh_D11G2569	GATABOX	137	(-)	GATA	S000039	Required for high level, light regulated, and tissue specific expression
Gh_D12G0886	GATABOX	4	(+)	GATA	S000039	Required for high level, light regulated, and tissue specific expression
Gh_D12G0886	GATABOX	10	(-)	GATA	S000039	Required for high level, light regulated, and tissue specific expression
Gh_D12G0886	GATABOX	115	(-)	GATA	S000039	Required for high level, light regulated, and tissue specific expression
Gh_D12G0886	GATABOX	254	(+)	GATA	S000039	Required for high level, light regulated, and tissue specific expression
Gh_D12G0886	GATABOX	319	(-)	GATA	S000039	Required for high level, light regulated, and tissue specific expression
Gh_D12G0886	GATABOX	340	(-)	GATA	S000039	Required for high level, light regulated, and tissue specific expression
Gh_D12G0886	GATABOX	374	(+)	GATA	S000039	Required for high level, light regulated, and tissue specific expression
Gh_D12G0886	GATABOX	376	(-)	GATA	S000039	Required for high level, light regulated, and tissue specific expression
Gh_D12G0886	GATABOX	526	(+)	GATA	S000039	Required for high level, light regulated, and tissue specific expression
Gh_D13G2120	GATABOX	124	(+)	GATA	S000039	Required for high level, light regulated, and tissue specific expression
Gh_D13G2120	GATABOX	154	(-)	GATA	S000039	Required for high level, light regulated, and tissue specific expression
Gh_D13G2120	GATABOX	308	(+)	GATA	S000039	Required for high level, light regulated, and tissue specific expression
Gh_Sca129121G01	GATABOX	37	(+)	GATA	S000039	Required for high level, light regulated, and tissue specific expression
Gh_Sca129121G01	GATABOX	170	(-)	GATA	S000039	Required for high level, light regulated, and tissue specific expression
Gh_D13G2120	GCCCORE	347	(-)	GCCGCC	S000430	light regulation
Gh_A05G0101	GCCCORE	279	(-)	GCCGCC	S000430	Required for high level, light regulated, and tissue specific expression
Gh_A05G0101	GCCCORE	347	(-)	GCCGCC	S000430	Required for high level, light regulated, and tissue specific expression
Gh_A13G1770	GCCCORE	40	(+)	GCCGCC	S000430	Required for high level, light regulated, and tissue specific expression
Gh_A13G1770	GCCCORE	347	(-)	GCCGCC	S000430	Required for high level, light regulated, and tissue specific expression
Gh_D03G0593	GCCCORE	356	(-)	GCCGCC	S000430	Required for high level, light regulated, and tissue specific expression
Gh_D05G1753	GCCCORE	756	(-)	GCCGCC	S000430	Required for high level, light regulated, and tissue specific expression
Gh_D13G2120	GCCCORE	40	(+)	GCCGCC	S000430	Required for high level, light regulated, and tissue specific expression
Gh_A01G0884	GT1CONSENSUS	68	(-)	GRWAAW	S000198	light regulation
Gh_A01G0884	GT1CONSENSUS	344	(+)	GRWAAW	S000198	light regulation
Gh_A01G0884	GT1CONSENSUS	387	(-)	GRWAAW	S000198	light regulation
Gh_A01G1470	GT1CONSENSUS	45	(+)	GRWAAW	S000198	light regulation
Gh_A01G1470	GT1CONSENSUS	323	(+)	GRWAAW	S000198	light regulation
Gh_A01G1470	GT1CONSENSUS	428	(+)	GRWAAW	S000198	light regulation
Gh_A01G1470	GT1CONSENSUS	482	(+)	GRWAAW	S000198	light regulation
Gh_A01G1470	GT1CONSENSUS	483	(+)	GRWAAW	S000198	light regulation
Gh_A01G1470	GT1CONSENSUS	626	(+)	GRWAAW	S000198	light regulation
Gh_A01G1470	GT1CONSENSUS	659	(+)	GRWAAW	S000198	light regulation
Gh_A02G0345	GT1CONSENSUS	414	(+)	GRWAAW	S000198	light regulation
Gh_A02G0345	GT1CONSENSUS	498	(+)	GRWAAW	S000198	light regulation
Gh_A04G1077	GT1CONSENSUS	323	(+)	GRWAAW	S000198	light regulation
Gh_A04G1077	GT1CONSENSUS	577	(+)	GRWAAW	S000198	light regulation
Gh_A04G1077	GT1CONSENSUS	611	(+)	GRWAAW	S000198	light regulation
Gh_A04G1077	GT1CONSENSUS	890	(-)	GRWAAW	S000198	light regulation
Gh_A05G0101	GT1CONSENSUS	98	(-)	GRWAAW	S000198	light regulation
Gh_A05G0101	GT1CONSENSUS	198	(+)	GRWAAW	S000198	light regulation
Gh_A05G0101	GT1CONSENSUS	207	(+)	GRWAAW	S000198	light regulation
Gh_A05G0101	GT1CONSENSUS	327	(+)	GRWAAW	S000198	light regulation
Gh_A05G1575	GT1CONSENSUS	344	(+)	GRWAAW	S000198	light regulation
Gh_A05G1575	GT1CONSENSUS	387	(-)	GRWAAW	S000198	light regulation
Gh_A05G3960	GT1CONSENSUS	222	(+)	GRWAAW	S000198	light regulation
Gh_A06G0483	GT1CONSENSUS	98	(-)	GRWAAW	S000198	light regulation
Gh_A06G0483	GT1CONSENSUS	207	(+)	GRWAAW	S000198	light regulation
Gh_A08G0430	GT1CONSENSUS	125	(+)	GRWAAW	S000198	light regulation
Gh_A08G0430	GT1CONSENSUS	126	(+)	GRWAAW	S000198	light regulation
Gh_A08G0430	GT1CONSENSUS	419	(-)	GRWAAW	S000198	light regulation
Gh_A08G0430	GT1CONSENSUS	551	(-)	GRWAAW	S000198	light regulation
Gh_A08G0430	GT1CONSENSUS	559	(+)	GRWAAW	S000198	light regulation
Gh_A08G0430	GT1CONSENSUS	623	(+)	GRWAAW	S000198	light regulation
Gh_A08G2091	GT1CONSENSUS	113	(-)	GRWAAW	S000198	light regulation
Gh_A08G2091	GT1CONSENSUS	247	(+)	GRWAAW	S000198	light regulation
Gh_A08G2091	GT1CONSENSUS	390	(+)	GRWAAW	S000198	light regulation
Gh_A11G0507	GT1CONSENSUS	306	(-)	GRWAAW	S000198	light regulation
Gh_A11G1257	GT1CONSENSUS	140	(+)	GRWAAW	S000198	light regulation
Gh_A11G1257	GT1CONSENSUS	333	(-)	GRWAAW	S000198	light regulation
Gh_A11G1257	GT1CONSENSUS	419	(-)	GRWAAW	S000198	light regulation
Gh_A11G1257	GT1CONSENSUS	553	(+)	GRWAAW	S000198	light regulation
Gh_A11G1257	GT1CONSENSUS	557	(-)	GRWAAW	S000198	light regulation
Gh_A11G1257	GT1CONSENSUS	565	(+)	GRWAAW	S000198	light regulation
Gh_A11G2262	GT1CONSENSUS	101	(-)	GRWAAW	S000198	light regulation
Gh_A12G0762	GT1CONSENSUS	52	(+)	GRWAAW	S000198	light regulation
Gh_A12G0762	GT1CONSENSUS	98	(-)	GRWAAW	S000198	light regulation
Gh_A12G0762	GT1CONSENSUS	338	(-)	GRWAAW	S000198	light regulation
Gh_A12G0762	GT1CONSENSUS	592	(+)	GRWAAW	S000198	light regulation
Gh_A13G1770	GT1CONSENSUS	98	(-)	GRWAAW	S000198	light regulation
Gh_A13G1770	GT1CONSENSUS	207	(+)	GRWAAW	S000198	light regulation
Gh_D01G0359	GT1CONSENSUS	125	(+)	GRWAAW	S000198	light regulation
Gh_D01G0359	GT1CONSENSUS	162	(+)	GRWAAW	S000198	light regulation
Gh_D01G0359	GT1CONSENSUS	327	(-)	GRWAAW	S000198	light regulation
Gh_D01G0359	GT1CONSENSUS	387	(-)	GRWAAW	S000198	light regulation
Gh_D01G0922	GT1CONSENSUS	68	(-)	GRWAAW	S000198	light regulation
Gh_D01G0922	GT1CONSENSUS	344	(+)	GRWAAW	S000198	light regulation
Gh_D01G0922	GT1CONSENSUS	387	(-)	GRWAAW	S000198	light regulation
Gh_D01G1707	GT1CONSENSUS	45	(+)	GRWAAW	S000198	light regulation
Gh_D01G1707	GT1CONSENSUS	308	(+)	GRWAAW	S000198	light regulation
Gh_D01G1707	GT1CONSENSUS	412	(+)	GRWAAW	S000198	light regulation
Gh_D01G1707	GT1CONSENSUS	467	(+)	GRWAAW	S000198	light regulation
Gh_D01G1707	GT1CONSENSUS	468	(+)	GRWAAW	S000198	light regulation
Gh_D01G1707	GT1CONSENSUS	611	(+)	GRWAAW	S000198	light regulation
Gh_D01G1707	GT1CONSENSUS	644	(+)	GRWAAW	S000198	light regulation
Gh_D02G0408	GT1CONSENSUS	279	(-)	GRWAAW	S000198	light regulation
Gh_D02G0408	GT1CONSENSUS	414	(+)	GRWAAW	S000198	light regulation
Gh_D02G0408	GT1CONSENSUS	498	(+)	GRWAAW	S000198	light regulation
Gh_D03G0593	GT1CONSENSUS	328	(+)	GRWAAW	S000198	light regulation
Gh_D03G0593	GT1CONSENSUS	385	(+)	GRWAAW	S000198	light regulation
Gh_D03G1718	GT1CONSENSUS	109	(+)	GRWAAW	S000198	light regulation
Gh_D03G1718	GT1CONSENSUS	140	(+)	GRWAAW	S000198	light regulation
Gh_D04G2019	GT1CONSENSUS	323	(+)	GRWAAW	S000198	light regulation
Gh_D04G2019	GT1CONSENSUS	577	(+)	GRWAAW	S000198	light regulation
Gh_D04G2019	GT1CONSENSUS	611	(+)	GRWAAW	S000198	light regulation
Gh_D04G2019	GT1CONSENSUS	890	(-)	GRWAAW	S000198	light regulation
Gh_D04G2019	GT1CONSENSUS	916	(-)	GRWAAW	S000198	light regulation
Gh_D05G0083	GT1CONSENSUS	222	(+)	GRWAAW	S000198	light regulation
Gh_D05G1753	GT1CONSENSUS	344	(+)	GRWAAW	S000198	light regulation
Gh_D05G1753	GT1CONSENSUS	387	(-)	GRWAAW	S000198	light regulation
Gh_D06G0537	GT1CONSENSUS	98	(-)	GRWAAW	S000198	light regulation
Gh_D06G0537	GT1CONSENSUS	207	(+)	GRWAAW	S000198	light regulation
Gh_D08G0518	GT1CONSENSUS	125	(+)	GRWAAW	S000198	light regulation
Gh_D08G0518	GT1CONSENSUS	126	(+)	GRWAAW	S000198	light regulation
Gh_D08G0518	GT1CONSENSUS	419	(-)	GRWAAW	S000198	light regulation
Gh_D08G0518	GT1CONSENSUS	479	(+)	GRWAAW	S000198	light regulation
Gh_D08G2460	GT1CONSENSUS	113	(-)	GRWAAW	S000198	light regulation
Gh_D08G2460	GT1CONSENSUS	247	(+)	GRWAAW	S000198	light regulation
Gh_D08G2460	GT1CONSENSUS	334	(+)	GRWAAW	S000198	light regulation
Gh_D08G2460	GT1CONSENSUS	390	(+)	GRWAAW	S000198	light regulation
Gh_D11G0585	GT1CONSENSUS	306	(-)	GRWAAW	S000198	light regulation
Gh_D11G1406	GT1CONSENSUS	140	(+)	GRWAAW	S000198	light regulation
Gh_D11G1406	GT1CONSENSUS	333	(-)	GRWAAW	S000198	light regulation
Gh_D11G1406	GT1CONSENSUS	419	(-)	GRWAAW	S000198	light regulation
Gh_D11G1406	GT1CONSENSUS	553	(+)	GRWAAW	S000198	light regulation
Gh_D11G1406	GT1CONSENSUS	557	(-)	GRWAAW	S000198	light regulation
Gh_D11G1406	GT1CONSENSUS	565	(+)	GRWAAW	S000198	light regulation
Gh_D11G2569	GT1CONSENSUS	107	(-)	GRWAAW	S000198	light regulation
Gh_D12G0886	GT1CONSENSUS	52	(+)	GRWAAW	S000198	light regulation
Gh_D12G0886	GT1CONSENSUS	98	(-)	GRWAAW	S000198	light regulation
Gh_D12G0886	GT1CONSENSUS	338	(-)	GRWAAW	S000198	light regulation
Gh_D12G0886	GT1CONSENSUS	592	(+)	GRWAAW	S000198	light regulation
Gh_D13G2120	GT1CONSENSUS	98	(-)	GRWAAW	S000198	light regulation
Gh_D13G2120	GT1CONSENSUS	207	(+)	GRWAAW	S000198	light regulation
Gh_A01G0884	GT1GMSCAM4	344	(+)	GAAAAA	S000453	Plays a role in pathogen- and salt-induced
Gh_A04G1077	GT1GMSCAM4	890	(-)	GAAAAA	S000453	Plays a role in pathogen- and salt-induced
Gh_A05G0101	GT1GMSCAM4	98	(-)	GAAAAA	S000453	Plays a role in pathogen- and salt-induced
Gh_A05G0101	GT1GMSCAM4	207	(+)	GAAAAA	S000453	Plays a role in pathogen- and salt-induced
Gh_A05G1575	GT1GMSCAM4	344	(+)	GAAAAA	S000453	Plays a role in pathogen- and salt-induced
Gh_A05G3960	GT1GMSCAM4	222	(+)	GAAAAA	S000453	Plays a role in pathogen- and salt-induced
Gh_A06G0483	GT1GMSCAM4	98	(-)	GAAAAA	S000453	Plays a role in pathogen- and salt-induced
Gh_A06G0483	GT1GMSCAM4	207	(+)	GAAAAA	S000453	Plays a role in pathogen- and salt-induced
Gh_A08G0430	GT1GMSCAM4	126	(+)	GAAAAA	S000453	Plays a role in pathogen- and salt-induced
Gh_A08G2091	GT1GMSCAM4	113	(-)	GAAAAA	S000453	Plays a role in pathogen- and salt-induced
Gh_A08G2091	GT1GMSCAM4	247	(+)	GAAAAA	S000453	Plays a role in pathogen- and salt-induced
Gh_A11G2262	GT1GMSCAM4	101	(-)	GAAAAA	S000453	Plays a role in pathogen- and salt-induced
Gh_A13G1770	GT1GMSCAM4	98	(-)	GAAAAA	S000453	Plays a role in pathogen- and salt-induced
Gh_A13G1770	GT1GMSCAM4	207	(+)	GAAAAA	S000453	Plays a role in pathogen- and salt-induced
Gh_D04G2019	GT1GMSCAM4	890	(-)	GAAAAA	S000453	Plays a role in pathogen- and salt-induced
Gh_D04G2019	GT1GMSCAM4	916	(-)	GAAAAA	S000453	Plays a role in pathogen- and salt-induced
Gh_D05G0083	GT1GMSCAM4	222	(+)	GAAAAA	S000453	Plays a role in pathogen- and salt-induced
Gh_D05G1753	GT1GMSCAM4	344	(+)	GAAAAA	S000453	Plays a role in pathogen- and salt-induced
Gh_D06G0537	GT1GMSCAM4	98	(-)	GAAAAA	S000453	Plays a role in pathogen- and salt-induced
Gh_D06G0537	GT1GMSCAM4	207	(+)	GAAAAA	S000453	Plays a role in pathogen- and salt-induced
Gh_D08G0518	GT1GMSCAM4	126	(+)	GAAAAA	S000453	Plays a role in pathogen- and salt-induced
Gh_D08G2460	GT1GMSCAM4	113	(-)	GAAAAA	S000453	Plays a role in pathogen- and salt-induced
Gh_D08G2460	GT1GMSCAM4	247	(+)	GAAAAA	S000453	Plays a role in pathogen- and salt-induced
Gh_D11G2569	GT1GMSCAM4	107	(-)	GAAAAA	S000453	Plays a role in pathogen- and salt-induced
Gh_D13G2120	GT1GMSCAM4	98	(-)	GAAAAA	S000453	Plays a role in pathogen- and salt-induced
Gh_D13G2120	GT1GMSCAM4	207	(+)	GAAAAA	S000453	Plays a role in pathogen- and salt-induced
Gh_A01G1470	IBOXCORE	45	(+)	GATAA	S000199	Light-regulated transcription
Gh_A01G1470	IBOXCORE	323	(+)	GATAA	S000199	Light-regulated transcription
Gh_A02G0345	IBOXCORE	414	(+)	GATAA	S000199	Light-regulated transcription
Gh_A04G1077	IBOXCORE	323	(+)	GATAA	S000199	Light-regulated transcription
Gh_A08G0430	IBOXCORE	420	(-)	GATAA	S000199	Light-regulated transcription
Gh_A08G0430	IBOXCORE	552	(-)	GATAA	S000199	Light-regulated transcription
Gh_A08G0430	IBOXCORE	559	(+)	GATAA	S000199	Light-regulated transcription
Gh_A11G0507	IBOXCORE	67	(+)	GATAA	S000199	Light-regulated transcription
Gh_A11G0507	IBOXCORE	339	(-)	GATAA	S000199	Light-regulated transcription
Gh_A11G1257	IBOXCORE	420	(-)	GATAA	S000199	Light-regulated transcription
Gh_A11G1257	IBOXCORE	558	(-)	GATAA	S000199	Light-regulated transcription
Gh_A11G1257	IBOXCORE	565	(+)	GATAA	S000199	Light-regulated transcription
Gh_A11G1257	IBOXCORE	622	(-)	GATAA	S000199	Light-regulated transcription
Gh_A12G0762	IBOXCORE	67	(+)	GATAA	S000199	Light-regulated transcription
Gh_A12G0762	IBOXCORE	339	(-)	GATAA	S000199	Light-regulated transcription
Gh_D01G0359	IBOXCORE	328	(-)	GATAA	S000199	Light-regulated transcription
Gh_D01G1707	IBOXCORE	45	(+)	GATAA	S000199	Light-regulated transcription
Gh_D01G1707	IBOXCORE	308	(+)	GATAA	S000199	Light-regulated transcription
Gh_D02G0408	IBOXCORE	280	(-)	GATAA	S000199	Light-regulated transcription
Gh_D02G0408	IBOXCORE	414	(+)	GATAA	S000199	Light-regulated transcription
Gh_D03G0593	IBOXCORE	9	(+)	GATAA	S000199	Light-regulated transcription
Gh_D03G0593	IBOXCORE	385	(+)	GATAA	S000199	Light-regulated transcription
Gh_D04G2019	IBOXCORE	323	(+)	GATAA	S000199	Light-regulated transcription
Gh_D08G0518	IBOXCORE	420	(-)	GATAA	S000199	Light-regulated transcription
Gh_D08G0518	IBOXCORE	479	(+)	GATAA	S000199	Light-regulated transcription
Gh_D11G0585	IBOXCORE	67	(+)	GATAA	S000199	Light-regulated transcription
Gh_D11G0585	IBOXCORE	339	(-)	GATAA	S000199	Light-regulated transcription
Gh_D11G1406	IBOXCORE	420	(-)	GATAA	S000199	Light-regulated transcription
Gh_D11G1406	IBOXCORE	558	(-)	GATAA	S000199	Light-regulated transcription
Gh_D11G1406	IBOXCORE	565	(+)	GATAA	S000199	Light-regulated transcription
Gh_D11G1406	IBOXCORE	622	(-)	GATAA	S000199	Light-regulated transcription
Gh_D12G0886	IBOXCORE	339	(-)	GATAA	S000199	Light-regulated transcription
Gh_D13G2120	IBOXCORE	153	(-)	GATAA	S000199	Light-regulated transcription
Gh_A01G0884	INRNTPSADB	53	(-)	YTCANTYY	S000395	Light-regulated transcription
Gh_A01G0884	INRNTPSADB	351	(-)	YTCANTYY	S000395	Light-regulated transcription
Gh_A01G0884	INRNTPSADB	627	(+)	YTCANTYY	S000395	Light-regulated transcription
Gh_A01G1470	INRNTPSADB	53	(-)	YTCANTYY	S000395	Light-regulated transcription
Gh_A01G1470	INRNTPSADB	83	(-)	YTCANTYY	S000395	Light-regulated transcription
Gh_A01G1470	INRNTPSADB	419	(-)	YTCANTYY	S000395	Light-regulated transcription
Gh_A01G1470	INRNTPSADB	429	(-)	YTCANTYY	S000395	Light-regulated transcription
Gh_A02G0345	INRNTPSADB	159	(+)	YTCANTYY	S000395	Light-regulated transcription
Gh_A02G0345	INRNTPSADB	212	(-)	YTCANTYY	S000395	Light-regulated transcription
Gh_A02G0345	INRNTPSADB	465	(-)	YTCANTYY	S000395	Light-regulated transcription
Gh_A02G0345	INRNTPSADB	480	(-)	YTCANTYY	S000395	Light-regulated transcription
Gh_A04G1077	INRNTPSADB	53	(-)	YTCANTYY	S000395	Light-regulated transcription
Gh_A05G1575	INRNTPSADB	346	(-)	YTCANTYY	S000395	Light-regulated transcription
Gh_A05G1575	INRNTPSADB	351	(-)	YTCANTYY	S000395	Light-regulated transcription
Gh_A05G3960	INRNTPSADB	291	(-)	YTCANTYY	S000395	Light-regulated transcription
Gh_A08G2091	INRNTPSADB	316	(-)	YTCANTYY	S000395	Light-regulated transcription
Gh_A11G0507	INRNTPSADB	237	(+)	YTCANTYY	S000395	Light-regulated transcription
Gh_A11G1257	INRNTPSADB	53	(-)	YTCANTYY	S000395	Light-regulated transcription
Gh_A11G2262	INRNTPSADB	304	(-)	YTCANTYY	S000395	Light-regulated transcription
Gh_A12G0762	INRNTPSADB	53	(-)	YTCANTYY	S000395	Light-regulated transcription
Gh_A12G0762	INRNTPSADB	83	(-)	YTCANTYY	S000395	Light-regulated transcription
Gh_A12G0762	INRNTPSADB	237	(+)	YTCANTYY	S000395	Light-regulated transcription
Gh_A13G1770	INRNTPSADB	322	(-)	YTCANTYY	S000395	Light-regulated transcription
Gh_D01G0359	INRNTPSADB	351	(-)	YTCANTYY	S000395	Light-regulated transcription
Gh_D01G0922	INRNTPSADB	53	(-)	YTCANTYY	S000395	Light-regulated transcription
Gh_D01G0922	INRNTPSADB	351	(-)	YTCANTYY	S000395	Light-regulated transcription
Gh_D01G0922	INRNTPSADB	627	(+)	YTCANTYY	S000395	Light-regulated transcription
Gh_D01G1707	INRNTPSADB	53	(-)	YTCANTYY	S000395	Light-regulated transcription
Gh_D01G1707	INRNTPSADB	83	(-)	YTCANTYY	S000395	Light-regulated transcription
Gh_D01G1707	INRNTPSADB	404	(-)	YTCANTYY	S000395	Light-regulated transcription
Gh_D01G1707	INRNTPSADB	413	(-)	YTCANTYY	S000395	Light-regulated transcription
Gh_D02G0408	INRNTPSADB	212	(-)	YTCANTYY	S000395	Light-regulated transcription
Gh_D02G0408	INRNTPSADB	465	(-)	YTCANTYY	S000395	Light-regulated transcription
Gh_D02G0408	INRNTPSADB	480	(-)	YTCANTYY	S000395	Light-regulated transcription
Gh_D03G0593	INRNTPSADB	19	(-)	YTCANTYY	S000395	Light-regulated transcription
Gh_D03G0593	INRNTPSADB	310	(-)	YTCANTYY	S000395	Light-regulated transcription
Gh_D04G2019	INRNTPSADB	53	(-)	YTCANTYY	S000395	Light-regulated transcription
Gh_D05G0083	INRNTPSADB	291	(-)	YTCANTYY	S000395	Light-regulated transcription
Gh_D05G1753	INRNTPSADB	346	(-)	YTCANTYY	S000395	Light-regulated transcription
Gh_D05G1753	INRNTPSADB	351	(-)	YTCANTYY	S000395	Light-regulated transcription
Gh_D08G2460	INRNTPSADB	316	(-)	YTCANTYY	S000395	Light-regulated transcription
Gh_D11G0585	INRNTPSADB	237	(+)	YTCANTYY	S000395	Light-regulated transcription
Gh_D11G1406	INRNTPSADB	53	(-)	YTCANTYY	S000395	Light-regulated transcription
Gh_D11G2569	INRNTPSADB	310	(-)	YTCANTYY	S000395	Light-regulated transcription
Gh_D12G0886	INRNTPSADB	53	(-)	YTCANTYY	S000395	Light-regulated transcription
Gh_D12G0886	INRNTPSADB	83	(-)	YTCANTYY	S000395	Light-regulated transcription
Gh_D12G0886	INRNTPSADB	237	(+)	YTCANTYY	S000395	Light-regulated transcription
Gh_D13G2120	INRNTPSADB	322	(-)	YTCANTYY	S000395	Light-regulated transcription
Gh_Sca129121G01	INRNTPSADB	53	(-)	YTCANTYY	S000395	Light-regulated transcription
Gh_A01G0884	LTRE1HVBLT49	28	(+)	CCGAAA	S000250	low-temperature-responsive element
Gh_A01G1470	LTRE1HVBLT49	416	(+)	CCGAAA	S000250	low-temperature-responsive element
Gh_A05G1575	LTRE1HVBLT49	28	(+)	CCGAAA	S000250	low-temperature-responsive element
Gh_D01G0359	LTRE1HVBLT49	28	(+)	CCGAAA	S000250	low-temperature-responsive element
Gh_D01G0922	LTRE1HVBLT49	28	(+)	CCGAAA	S000250	low-temperature-responsive element
Gh_D01G1707	LTRE1HVBLT49	401	(+)	CCGAAA	S000250	low-temperature-responsive element
Gh_D05G1753	LTRE1HVBLT49	28	(+)	CCGAAA	S000250	low-temperature-responsive element
Gh_D08G0518	LTRE1HVBLT49	88	(+)	CCGAAA	S000250	low-temperature-responsive element
Gh_A12G0762	LTREATLTI78	260	(+)	ACCGACA	S000157	low-temperature-responsive element
Gh_D12G0886	LTREATLTI78	260	(+)	ACCGACA	S000157	low-temperature-responsive element
Gh_A12G0762	LTRECOREATCOR15	261	(+)	CCGAC	S000153	low-temperature-responsive element
Gh_A12G0762	LTRECOREATCOR15	766	(-)	CCGAC	S000153	low-temperature-responsive element
Gh_D11G2569	LTRECOREATCOR15	263	(-)	CCGAC	S000153	low-temperature-responsive element
Gh_D12G0886	LTRECOREATCOR15	261	(+)	CCGAC	S000153	low-temperature-responsive element
Gh_A01G0884	MYB1AT	219	(-)	WAACCA	S000408	MYB recognition site found in the promoters of the dehydration-responsive gene rd33
Gh_A01G1470	MYB1AT	219	(-)	WAACCA	S000408	MYB recognition site found in the promoters of the dehydration-responsive gene rd34
Gh_A01G1470	MYB1AT	591	(-)	WAACCA	S000408	MYB recognition site found in the promoters of the dehydration-responsive gene rd35
Gh_A04G1077	MYB1AT	542	(-)	WAACCA	S000408	MYB recognition site found in the promoters of the dehydration-responsive gene rd36
Gh_A05G0101	MYB1AT	216	(-)	WAACCA	S000408	MYB recognition site found in the promoters of the dehydration-responsive gene rd37
Gh_A11G0507	MYB1AT	69	(+)	WAACCA	S000408	MYB recognition site found in the promoters of the dehydration-responsive gene rd38
Gh_A11G0507	MYB1AT	521	(-)	WAACCA	S000408	MYB recognition site found in the promoters of the dehydration-responsive gene rd39
Gh_A11G0507	MYB1AT	741	(+)	WAACCA	S000408	MYB recognition site found in the promoters of the dehydration-responsive gene rd40
Gh_A11G1257	MYB1AT	634	(-)	WAACCA	S000408	MYB recognition site found in the promoters of the dehydration-responsive gene rd41
Gh_A13G1770	MYB1AT	216	(-)	WAACCA	S000408	MYB recognition site found in the promoters of the dehydration-responsive gene rd42
Gh_D01G0922	MYB1AT	219	(-)	WAACCA	S000408	MYB recognition site found in the promoters of the dehydration-responsive gene rd43
Gh_D04G2019	MYB1AT	542	(-)	WAACCA	S000408	MYB recognition site found in the promoters of the dehydration-responsive gene rd44
Gh_D11G0585	MYB1AT	69	(+)	WAACCA	S000408	MYB recognition site found in the promoters of the dehydration-responsive gene rd45
Gh_D11G0585	MYB1AT	521	(-)	WAACCA	S000408	MYB recognition site found in the promoters of the dehydration-responsive gene rd46
Gh_D11G0585	MYB1AT	741	(+)	WAACCA	S000408	MYB recognition site found in the promoters of the dehydration-responsive gene rd47
Gh_D11G1406	MYB1AT	634	(-)	WAACCA	S000408	MYB recognition site found in the promoters of the dehydration-responsive gene rd48
Gh_D13G2120	MYB1AT	216	(-)	WAACCA	S000408	MYB recognition site found in the promoters of the dehydration-responsive gene rd49
Gh_A01G1470	MYB2AT	258	(+)	TAACTG	S000177	MYB recognition site found in the promoters of the dehydration-responsive gene rd28
Gh_A04G1077	MYB2AT	258	(+)	TAACTG	S000177	MYB recognition site found in the promoters of the dehydration-responsive gene rd29
Gh_A08G0430	MYB2AT	258	(+)	TAACTG	S000177	MYB recognition site found in the promoters of the dehydration-responsive gene rd30
Gh_A11G1257	MYB2AT	258	(+)	TAACTG	S000177	MYB recognition site found in the promoters of the dehydration-responsive gene rd31
Gh_D01G0359	MYB2AT	258	(+)	TAACTG	S000177	MYB recognition site found in the promoters of the dehydration-responsive gene rd32
Gh_D01G1707	MYB2AT	258	(+)	TAACTG	S000177	MYB recognition site found in the promoters of the dehydration-responsive gene rd33
Gh_D04G2019	MYB2AT	258	(+)	TAACTG	S000177	MYB recognition site found in the promoters of the dehydration-responsive gene rd34
Gh_D08G0518	MYB2AT	258	(+)	TAACTG	S000177	MYB recognition site found in the promoters of the dehydration-responsive gene rd35
Gh_D11G1406	MYB2AT	258	(+)	TAACTG	S000177	MYB recognition site found in the promoters of the dehydration-responsive gene rd36
Gh_A01G1470	MYB2CONSENSUSAT	258	(+)	YAACKG	S000409	MYB recognition site found in the promoters of the dehydration-responsive gene rd47
Gh_A01G1470	MYB2CONSENSUSAT	655	(+)	YAACKG	S000409	MYB recognition site found in the promoters of the dehydration-responsive gene rd48
Gh_A02G0345	MYB2CONSENSUSAT	355	(+)	YAACKG	S000409	MYB recognition site found in the promoters of the dehydration-responsive gene rd49
Gh_A02G0345	MYB2CONSENSUSAT	529	(-)	YAACKG	S000409	MYB recognition site found in the promoters of the dehydration-responsive gene rd50
Gh_A04G1077	MYB2CONSENSUSAT	258	(+)	YAACKG	S000409	MYB recognition site found in the promoters of the dehydration-responsive gene rd51
Gh_A04G1077	MYB2CONSENSUSAT	586	(+)	YAACKG	S000409	MYB recognition site found in the promoters of the dehydration-responsive gene rd52
Gh_A05G0101	MYB2CONSENSUSAT	41	(+)	YAACKG	S000409	MYB recognition site found in the promoters of the dehydration-responsive gene rd53
Gh_A05G0101	MYB2CONSENSUSAT	252	(-)	YAACKG	S000409	MYB recognition site found in the promoters of the dehydration-responsive gene rd54
Gh_A05G3960	MYB2CONSENSUSAT	204	(+)	YAACKG	S000409	MYB recognition site found in the promoters of the dehydration-responsive gene rd55
Gh_A06G0483	MYB2CONSENSUSAT	213	(+)	YAACKG	S000409	MYB recognition site found in the promoters of the dehydration-responsive gene rd56
Gh_A06G0483	MYB2CONSENSUSAT	252	(-)	YAACKG	S000409	MYB recognition site found in the promoters of the dehydration-responsive gene rd57
Gh_A08G0430	MYB2CONSENSUSAT	220	(+)	YAACKG	S000409	MYB recognition site found in the promoters of the dehydration-responsive gene rd58
Gh_A08G0430	MYB2CONSENSUSAT	258	(+)	YAACKG	S000409	MYB recognition site found in the promoters of the dehydration-responsive gene rd59
Gh_A08G0430	MYB2CONSENSUSAT	576	(+)	YAACKG	S000409	MYB recognition site found in the promoters of the dehydration-responsive gene rd60
Gh_A08G2091	MYB2CONSENSUSAT	121	(-)	YAACKG	S000409	MYB recognition site found in the promoters of the dehydration-responsive gene rd61
Gh_A08G2091	MYB2CONSENSUSAT	228	(+)	YAACKG	S000409	MYB recognition site found in the promoters of the dehydration-responsive gene rd62
Gh_A11G1257	MYB2CONSENSUSAT	258	(+)	YAACKG	S000409	MYB recognition site found in the promoters of the dehydration-responsive gene rd63
Gh_A11G2262	MYB2CONSENSUSAT	368	(+)	YAACKG	S000409	MYB recognition site found in the promoters of the dehydration-responsive gene rd64
Gh_A12G0762	MYB2CONSENSUSAT	249	(+)	YAACKG	S000409	MYB recognition site found in the promoters of the dehydration-responsive gene rd65
Gh_A13G1770	MYB2CONSENSUSAT	249	(+)	YAACKG	S000409	MYB recognition site found in the promoters of the dehydration-responsive gene rd66
Gh_D01G0359	MYB2CONSENSUSAT	258	(+)	YAACKG	S000409	MYB recognition site found in the promoters of the dehydration-responsive gene rd67
Gh_D01G1707	MYB2CONSENSUSAT	258	(+)	YAACKG	S000409	MYB recognition site found in the promoters of the dehydration-responsive gene rd68
Gh_D01G1707	MYB2CONSENSUSAT	377	(+)	YAACKG	S000409	MYB recognition site found in the promoters of the dehydration-responsive gene rd69
Gh_D01G1707	MYB2CONSENSUSAT	640	(+)	YAACKG	S000409	MYB recognition site found in the promoters of the dehydration-responsive gene rd70
Gh_D02G0408	MYB2CONSENSUSAT	355	(+)	YAACKG	S000409	MYB recognition site found in the promoters of the dehydration-responsive gene rd71
Gh_D02G0408	MYB2CONSENSUSAT	529	(-)	YAACKG	S000409	MYB recognition site found in the promoters of the dehydration-responsive gene rd72
Gh_D03G0593	MYB2CONSENSUSAT	191	(-)	YAACKG	S000409	MYB recognition site found in the promoters of the dehydration-responsive gene rd73
Gh_D04G2019	MYB2CONSENSUSAT	258	(+)	YAACKG	S000409	MYB recognition site found in the promoters of the dehydration-responsive gene rd74
Gh_D04G2019	MYB2CONSENSUSAT	586	(+)	YAACKG	S000409	MYB recognition site found in the promoters of the dehydration-responsive gene rd75
Gh_D05G0083	MYB2CONSENSUSAT	204	(+)	YAACKG	S000409	MYB recognition site found in the promoters of the dehydration-responsive gene rd76
Gh_D05G1753	MYB2CONSENSUSAT	296	(-)	YAACKG	S000409	MYB recognition site found in the promoters of the dehydration-responsive gene rd77
Gh_D06G0537	MYB2CONSENSUSAT	213	(+)	YAACKG	S000409	MYB recognition site found in the promoters of the dehydration-responsive gene rd78
Gh_D06G0537	MYB2CONSENSUSAT	252	(-)	YAACKG	S000409	MYB recognition site found in the promoters of the dehydration-responsive gene rd79
Gh_D08G0518	MYB2CONSENSUSAT	220	(+)	YAACKG	S000409	MYB recognition site found in the promoters of the dehydration-responsive gene rd80
Gh_D08G0518	MYB2CONSENSUSAT	258	(+)	YAACKG	S000409	MYB recognition site found in the promoters of the dehydration-responsive gene rd81
Gh_D08G0518	MYB2CONSENSUSAT	497	(+)	YAACKG	S000409	MYB recognition site found in the promoters of the dehydration-responsive gene rd82
Gh_D08G2460	MYB2CONSENSUSAT	121	(-)	YAACKG	S000409	MYB recognition site found in the promoters of the dehydration-responsive gene rd83
Gh_D08G2460	MYB2CONSENSUSAT	228	(+)	YAACKG	S000409	MYB recognition site found in the promoters of the dehydration-responsive gene rd84
Gh_D11G1406	MYB2CONSENSUSAT	258	(+)	YAACKG	S000409	MYB recognition site found in the promoters of the dehydration-responsive gene rd85
Gh_D11G1406	MYB2CONSENSUSAT	434	(+)	YAACKG	S000409	MYB recognition site found in the promoters of the dehydration-responsive gene rd86
Gh_D11G2569	MYB2CONSENSUSAT	374	(+)	YAACKG	S000409	MYB recognition site found in the promoters of the dehydration-responsive gene rd87
Gh_D12G0886	MYB2CONSENSUSAT	249	(+)	YAACKG	S000409	MYB recognition site found in the promoters of the dehydration-responsive gene rd88
Gh_D13G2120	MYB2CONSENSUSAT	249	(+)	YAACKG	S000409	MYB recognition site found in the promoters of the dehydration-responsive gene rd89
Gh_A01G0884	MYBCORE	258	(-)	CNGTTR	S000176	dehydration/ water stress
Gh_A01G0884	MYBCORE	368	(+)	CNGTTR	S000176	dehydration/ water stress
Gh_A01G1470	MYBCORE	258	(-)	CNGTTR	S000176	dehydration/ water stress
Gh_A01G1470	MYBCORE	392	(-)	CNGTTR	S000176	dehydration/ water stress
Gh_A01G1470	MYBCORE	655	(-)	CNGTTR	S000176	dehydration/ water stress
Gh_A02G0345	MYBCORE	11	(+)	CNGTTR	S000176	dehydration/ water stress
Gh_A02G0345	MYBCORE	355	(-)	CNGTTR	S000176	dehydration/ water stress
Gh_A02G0345	MYBCORE	358	(+)	CNGTTR	S000176	dehydration/ water stress
Gh_A02G0345	MYBCORE	529	(+)	CNGTTR	S000176	dehydration/ water stress
Gh_A04G1077	MYBCORE	258	(-)	CNGTTR	S000176	dehydration/ water stress
Gh_A04G1077	MYBCORE	586	(-)	CNGTTR	S000176	dehydration/ water stress
Gh_A05G0101	MYBCORE	41	(-)	CNGTTR	S000176	dehydration/ water stress
Gh_A05G0101	MYBCORE	61	(-)	CNGTTR	S000176	dehydration/ water stress
Gh_A05G0101	MYBCORE	224	(+)	CNGTTR	S000176	dehydration/ water stress
Gh_A05G0101	MYBCORE	249	(-)	CNGTTR	S000176	dehydration/ water stress
Gh_A05G0101	MYBCORE	252	(+)	CNGTTR	S000176	dehydration/ water stress
Gh_A05G1575	MYBCORE	258	(-)	CNGTTR	S000176	dehydration/ water stress
Gh_A05G1575	MYBCORE	368	(+)	CNGTTR	S000176	dehydration/ water stress
Gh_A05G1575	MYBCORE	505	(+)	CNGTTR	S000176	dehydration/ water stress
Gh_A05G3960	MYBCORE	39	(-)	CNGTTR	S000176	dehydration/ water stress
Gh_A05G3960	MYBCORE	172	(+)	CNGTTR	S000176	dehydration/ water stress
Gh_A05G3960	MYBCORE	204	(-)	CNGTTR	S000176	dehydration/ water stress
Gh_A05G3960	MYBCORE	215	(+)	CNGTTR	S000176	dehydration/ water stress
Gh_A06G0483	MYBCORE	213	(-)	CNGTTR	S000176	dehydration/ water stress
Gh_A06G0483	MYBCORE	224	(+)	CNGTTR	S000176	dehydration/ water stress
Gh_A06G0483	MYBCORE	249	(-)	CNGTTR	S000176	dehydration/ water stress
Gh_A06G0483	MYBCORE	252	(+)	CNGTTR	S000176	dehydration/ water stress
Gh_A08G0430	MYBCORE	220	(-)	CNGTTR	S000176	dehydration/ water stress
Gh_A08G0430	MYBCORE	258	(-)	CNGTTR	S000176	dehydration/ water stress
Gh_A08G0430	MYBCORE	343	(-)	CNGTTR	S000176	dehydration/ water stress
Gh_A08G0430	MYBCORE	468	(+)	CNGTTR	S000176	dehydration/ water stress
Gh_A08G0430	MYBCORE	576	(-)	CNGTTR	S000176	dehydration/ water stress
Gh_A08G2091	MYBCORE	11	(-)	CNGTTR	S000176	dehydration/ water stress
Gh_A08G2091	MYBCORE	228	(-)	CNGTTR	S000176	dehydration/ water stress
Gh_A08G2091	MYBCORE	239	(+)	CNGTTR	S000176	dehydration/ water stress
Gh_A08G2091	MYBCORE	300	(+)	CNGTTR	S000176	dehydration/ water stress
Gh_A11G0507	MYBCORE	331	(+)	CNGTTR	S000176	dehydration/ water stress
Gh_A11G1257	MYBCORE	258	(-)	CNGTTR	S000176	dehydration/ water stress
Gh_A11G1257	MYBCORE	368	(+)	CNGTTR	S000176	dehydration/ water stress
Gh_A11G1257	MYBCORE	434	(-)	CNGTTR	S000176	dehydration/ water stress
Gh_A11G1257	MYBCORE	468	(+)	CNGTTR	S000176	dehydration/ water stress
Gh_A11G2262	MYBCORE	185	(+)	CNGTTR	S000176	dehydration/ water stress
Gh_A11G2262	MYBCORE	368	(-)	CNGTTR	S000176	dehydration/ water stress
Gh_A12G0762	MYBCORE	249	(-)	CNGTTR	S000176	dehydration/ water stress
Gh_A12G0762	MYBCORE	258	(-)	CNGTTR	S000176	dehydration/ water stress
Gh_A13G1770	MYBCORE	61	(-)	CNGTTR	S000176	dehydration/ water stress
Gh_A13G1770	MYBCORE	132	(-)	CNGTTR	S000176	dehydration/ water stress
Gh_A13G1770	MYBCORE	224	(+)	CNGTTR	S000176	dehydration/ water stress
Gh_A13G1770	MYBCORE	249	(-)	CNGTTR	S000176	dehydration/ water stress
Gh_A13G1770	MYBCORE	252	(+)	CNGTTR	S000176	dehydration/ water stress
Gh_A13G1770	MYBCORE	394	(-)	CNGTTR	S000176	dehydration/ water stress
Gh_D01G0359	MYBCORE	258	(-)	CNGTTR	S000176	dehydration/ water stress
Gh_D01G0359	MYBCORE	568	(-)	CNGTTR	S000176	dehydration/ water stress
Gh_D01G0922	MYBCORE	258	(-)	CNGTTR	S000176	dehydration/ water stress
Gh_D01G0922	MYBCORE	368	(+)	CNGTTR	S000176	dehydration/ water stress
Gh_D01G1707	MYBCORE	258	(-)	CNGTTR	S000176	dehydration/ water stress
Gh_D01G1707	MYBCORE	377	(-)	CNGTTR	S000176	dehydration/ water stress
Gh_D01G1707	MYBCORE	640	(-)	CNGTTR	S000176	dehydration/ water stress
Gh_D02G0408	MYBCORE	11	(+)	CNGTTR	S000176	dehydration/ water stress
Gh_D02G0408	MYBCORE	355	(-)	CNGTTR	S000176	dehydration/ water stress
Gh_D02G0408	MYBCORE	358	(+)	CNGTTR	S000176	dehydration/ water stress
Gh_D02G0408	MYBCORE	529	(+)	CNGTTR	S000176	dehydration/ water stress
Gh_D03G0593	MYBCORE	11	(-)	CNGTTR	S000176	dehydration/ water stress
Gh_D03G0593	MYBCORE	191	(+)	CNGTTR	S000176	dehydration/ water stress
Gh_D03G0593	MYBCORE	233	(+)	CNGTTR	S000176	dehydration/ water stress
Gh_D03G0593	MYBCORE	261	(+)	CNGTTR	S000176	dehydration/ water stress
Gh_D04G2019	MYBCORE	258	(-)	CNGTTR	S000176	dehydration/ water stress
Gh_D04G2019	MYBCORE	586	(-)	CNGTTR	S000176	dehydration/ water stress
Gh_D05G0083	MYBCORE	172	(+)	CNGTTR	S000176	dehydration/ water stress
Gh_D05G0083	MYBCORE	204	(-)	CNGTTR	S000176	dehydration/ water stress
Gh_D05G1753	MYBCORE	258	(-)	CNGTTR	S000176	dehydration/ water stress
Gh_D05G1753	MYBCORE	296	(+)	CNGTTR	S000176	dehydration/ water stress
Gh_D05G1753	MYBCORE	368	(+)	CNGTTR	S000176	dehydration/ water stress
Gh_D05G1753	MYBCORE	505	(+)	CNGTTR	S000176	dehydration/ water stress
Gh_D06G0537	MYBCORE	213	(-)	CNGTTR	S000176	dehydration/ water stress
Gh_D06G0537	MYBCORE	224	(+)	CNGTTR	S000176	dehydration/ water stress
Gh_D06G0537	MYBCORE	249	(-)	CNGTTR	S000176	dehydration/ water stress
Gh_D06G0537	MYBCORE	252	(+)	CNGTTR	S000176	dehydration/ water stress
Gh_D08G0518	MYBCORE	220	(-)	CNGTTR	S000176	dehydration/ water stress
Gh_D08G0518	MYBCORE	258	(-)	CNGTTR	S000176	dehydration/ water stress
Gh_D08G0518	MYBCORE	343	(-)	CNGTTR	S000176	dehydration/ water stress
Gh_D08G0518	MYBCORE	468	(+)	CNGTTR	S000176	dehydration/ water stress
Gh_D08G0518	MYBCORE	497	(-)	CNGTTR	S000176	dehydration/ water stress
Gh_D08G0518	MYBCORE	588	(-)	CNGTTR	S000176	dehydration/ water stress
Gh_D08G2460	MYBCORE	11	(-)	CNGTTR	S000176	dehydration/ water stress
Gh_D08G2460	MYBCORE	228	(-)	CNGTTR	S000176	dehydration/ water stress
Gh_D08G2460	MYBCORE	239	(+)	CNGTTR	S000176	dehydration/ water stress
Gh_D08G2460	MYBCORE	300	(+)	CNGTTR	S000176	dehydration/ water stress
Gh_D11G0585	MYBCORE	331	(+)	CNGTTR	S000176	dehydration/ water stress
Gh_D11G1406	MYBCORE	258	(-)	CNGTTR	S000176	dehydration/ water stress
Gh_D11G1406	MYBCORE	368	(+)	CNGTTR	S000176	dehydration/ water stress
Gh_D11G1406	MYBCORE	434	(-)	CNGTTR	S000176	dehydration/ water stress
Gh_D11G1406	MYBCORE	468	(+)	CNGTTR	S000176	dehydration/ water stress
Gh_D11G2569	MYBCORE	191	(+)	CNGTTR	S000176	dehydration/ water stress
Gh_D11G2569	MYBCORE	374	(-)	CNGTTR	S000176	dehydration/ water stress
Gh_D12G0886	MYBCORE	249	(-)	CNGTTR	S000176	dehydration/ water stress
Gh_D12G0886	MYBCORE	258	(-)	CNGTTR	S000176	dehydration/ water stress
Gh_D13G2120	MYBCORE	61	(-)	CNGTTR	S000176	dehydration/ water stress
Gh_D13G2120	MYBCORE	132	(-)	CNGTTR	S000176	dehydration/ water stress
Gh_D13G2120	MYBCORE	224	(+)	CNGTTR	S000176	dehydration/ water stress
Gh_D13G2120	MYBCORE	249	(-)	CNGTTR	S000176	dehydration/ water stress
Gh_D13G2120	MYBCORE	252	(+)	CNGTTR	S000176	dehydration/ water stress
Gh_D13G2120	MYBCORE	394	(-)	CNGTTR	S000176	dehydration/ water stress
Gh_A01G0884	MYCATERD1	315	(+)	CATGTG	S000413	MYC recognition sequence necessary for expression of erd1 (early responsive to dehydration) in arabidopsis
Gh_A04G1077	MYCATERD1	265	(-)	CATGTG	S000413	MYC recognition sequence necessary for expression of erd1 (early responsive to dehydration) in arabidopsis
Gh_A05G1575	MYCATERD1	315	(+)	CATGTG	S000413	MYC recognition sequence necessary for expression of erd1 (early responsive to dehydration) in arabidopsis
Gh_A11G1257	MYCATERD1	132	(+)	CATGTG	S000413	MYC recognition sequence necessary for expression of erd1 (early responsive to dehydration) in arabidopsis
Gh_A12G0762	MYCATERD1	265	(+)	CATGTG	S000413	MYC recognition sequence necessary for expression of erd1 (early responsive to dehydration) in arabidopsis
Gh_D01G0359	MYCATERD1	315	(+)	CATGTG	S000413	MYC recognition sequence necessary for expression of erd1 (early responsive to dehydration) in arabidopsis
Gh_D01G0922	MYCATERD1	315	(+)	CATGTG	S000413	MYC recognition sequence necessary for expression of erd1 (early responsive to dehydration) in arabidopsis
Gh_D04G2019	MYCATERD1	265	(-)	CATGTG	S000413	MYC recognition sequence necessary for expression of erd1 (early responsive to dehydration) in arabidopsis
Gh_D05G1753	MYCATERD1	315	(+)	CATGTG	S000413	MYC recognition sequence necessary for expression of erd1 (early responsive to dehydration) in arabidopsis
Gh_D11G1406	MYCATERD1	132	(+)	CATGTG	S000413	MYC recognition sequence necessary for expression of erd1 (early responsive to dehydration) in arabidopsis
Gh_D12G0886	MYCATERD1	265	(+)	CATGTG	S000413	MYC recognition sequence necessary for expression of erd1 (early responsive to dehydration) in arabidopsis
Gh_A01G0884	MYCATRD22	315	(-)	CACATG	S000174	Dehydration/Water stress
Gh_A04G1077	MYCATRD22	265	(+)	CACATG	S000174	Dehydration/Water stress
Gh_A05G1575	MYCATRD22	315	(-)	CACATG	S000174	Dehydration/Water stress
Gh_A11G1257	MYCATRD22	132	(-)	CACATG	S000174	Dehydration/Water stress
Gh_A12G0762	MYCATRD22	265	(-)	CACATG	S000174	Dehydration/Water stress
Gh_D01G0359	MYCATRD22	315	(-)	CACATG	S000174	Dehydration/Water stress
Gh_D01G0922	MYCATRD22	315	(-)	CACATG	S000174	Dehydration/Water stress
Gh_D04G2019	MYCATRD22	265	(+)	CACATG	S000174	Dehydration/Water stress
Gh_D05G1753	MYCATRD22	315	(-)	CACATG	S000174	Dehydration/Water stress
Gh_D11G1406	MYCATRD22	132	(-)	CACATG	S000174	Dehydration/Water stress
Gh_D12G0886	MYCATRD22	265	(-)	CACATG	S000174	Dehydration/Water stress
Gh_A01G0884	MYCCONSENSUSAT	315	(-)	CANNTG	S000407	MYC recognition site found in the promoters of the dehydration-responsive gene rd109
Gh_A01G0884	MYCCONSENSUSAT	315	(+)	CANNTG	S000407	MYC recognition site found in the promoters of the dehydration-responsive gene rd110
Gh_A01G0884	MYCCONSENSUSAT	392	(-)	CANNTG	S000407	MYC recognition site found in the promoters of the dehydration-responsive gene rd111
Gh_A01G0884	MYCCONSENSUSAT	392	(+)	CANNTG	S000407	MYC recognition site found in the promoters of the dehydration-responsive gene rd112
Gh_A01G0884	MYCCONSENSUSAT	400	(-)	CANNTG	S000407	MYC recognition site found in the promoters of the dehydration-responsive gene rd113
Gh_A01G0884	MYCCONSENSUSAT	400	(+)	CANNTG	S000407	MYC recognition site found in the promoters of the dehydration-responsive gene rd114
Gh_A01G0884	MYCCONSENSUSAT	758	(-)	CANNTG	S000407	MYC recognition site found in the promoters of the dehydration-responsive gene rd115
Gh_A01G0884	MYCCONSENSUSAT	758	(+)	CANNTG	S000407	MYC recognition site found in the promoters of the dehydration-responsive gene rd116
Gh_A01G1470	MYCCONSENSUSAT	400	(-)	CANNTG	S000407	MYC recognition site found in the promoters of the dehydration-responsive gene rd117
Gh_A01G1470	MYCCONSENSUSAT	400	(+)	CANNTG	S000407	MYC recognition site found in the promoters of the dehydration-responsive gene rd118
Gh_A02G0345	MYCCONSENSUSAT	355	(-)	CANNTG	S000407	MYC recognition site found in the promoters of the dehydration-responsive gene rd119
Gh_A02G0345	MYCCONSENSUSAT	355	(+)	CANNTG	S000407	MYC recognition site found in the promoters of the dehydration-responsive gene rd120
Gh_A02G0345	MYCCONSENSUSAT	529	(-)	CANNTG	S000407	MYC recognition site found in the promoters of the dehydration-responsive gene rd121
Gh_A02G0345	MYCCONSENSUSAT	529	(+)	CANNTG	S000407	MYC recognition site found in the promoters of the dehydration-responsive gene rd122
Gh_A04G1077	MYCCONSENSUSAT	265	(-)	CANNTG	S000407	MYC recognition site found in the promoters of the dehydration-responsive gene rd123
Gh_A04G1077	MYCCONSENSUSAT	265	(+)	CANNTG	S000407	MYC recognition site found in the promoters of the dehydration-responsive gene rd124
Gh_A04G1077	MYCCONSENSUSAT	368	(-)	CANNTG	S000407	MYC recognition site found in the promoters of the dehydration-responsive gene rd125
Gh_A04G1077	MYCCONSENSUSAT	368	(+)	CANNTG	S000407	MYC recognition site found in the promoters of the dehydration-responsive gene rd126
Gh_A04G1077	MYCCONSENSUSAT	413	(-)	CANNTG	S000407	MYC recognition site found in the promoters of the dehydration-responsive gene rd127
Gh_A04G1077	MYCCONSENSUSAT	413	(+)	CANNTG	S000407	MYC recognition site found in the promoters of the dehydration-responsive gene rd128
Gh_A05G0101	MYCCONSENSUSAT	41	(-)	CANNTG	S000407	MYC recognition site found in the promoters of the dehydration-responsive gene rd129
Gh_A05G0101	MYCCONSENSUSAT	41	(+)	CANNTG	S000407	MYC recognition site found in the promoters of the dehydration-responsive gene rd130
Gh_A05G0101	MYCCONSENSUSAT	160	(-)	CANNTG	S000407	MYC recognition site found in the promoters of the dehydration-responsive gene rd131
Gh_A05G0101	MYCCONSENSUSAT	160	(+)	CANNTG	S000407	MYC recognition site found in the promoters of the dehydration-responsive gene rd132
Gh_A05G0101	MYCCONSENSUSAT	191	(-)	CANNTG	S000407	MYC recognition site found in the promoters of the dehydration-responsive gene rd133
Gh_A05G0101	MYCCONSENSUSAT	191	(+)	CANNTG	S000407	MYC recognition site found in the promoters of the dehydration-responsive gene rd134
Gh_A05G0101	MYCCONSENSUSAT	252	(-)	CANNTG	S000407	MYC recognition site found in the promoters of the dehydration-responsive gene rd135
Gh_A05G0101	MYCCONSENSUSAT	252	(+)	CANNTG	S000407	MYC recognition site found in the promoters of the dehydration-responsive gene rd136
Gh_A05G0101	MYCCONSENSUSAT	355	(-)	CANNTG	S000407	MYC recognition site found in the promoters of the dehydration-responsive gene rd137
Gh_A05G0101	MYCCONSENSUSAT	355	(+)	CANNTG	S000407	MYC recognition site found in the promoters of the dehydration-responsive gene rd138
Gh_A05G1575	MYCCONSENSUSAT	315	(-)	CANNTG	S000407	MYC recognition site found in the promoters of the dehydration-responsive gene rd139
Gh_A05G1575	MYCCONSENSUSAT	315	(+)	CANNTG	S000407	MYC recognition site found in the promoters of the dehydration-responsive gene rd140
Gh_A05G1575	MYCCONSENSUSAT	400	(-)	CANNTG	S000407	MYC recognition site found in the promoters of the dehydration-responsive gene rd141
Gh_A05G1575	MYCCONSENSUSAT	400	(+)	CANNTG	S000407	MYC recognition site found in the promoters of the dehydration-responsive gene rd142
Gh_A05G1575	MYCCONSENSUSAT	755	(-)	CANNTG	S000407	MYC recognition site found in the promoters of the dehydration-responsive gene rd143
Gh_A05G1575	MYCCONSENSUSAT	755	(+)	CANNTG	S000407	MYC recognition site found in the promoters of the dehydration-responsive gene rd144
Gh_A05G3960	MYCCONSENSUSAT	340	(-)	CANNTG	S000407	MYC recognition site found in the promoters of the dehydration-responsive gene rd145
Gh_A05G3960	MYCCONSENSUSAT	340	(+)	CANNTG	S000407	MYC recognition site found in the promoters of the dehydration-responsive gene rd146
Gh_A06G0483	MYCCONSENSUSAT	191	(-)	CANNTG	S000407	MYC recognition site found in the promoters of the dehydration-responsive gene rd147
Gh_A06G0483	MYCCONSENSUSAT	191	(+)	CANNTG	S000407	MYC recognition site found in the promoters of the dehydration-responsive gene rd148
Gh_A06G0483	MYCCONSENSUSAT	252	(-)	CANNTG	S000407	MYC recognition site found in the promoters of the dehydration-responsive gene rd149
Gh_A06G0483	MYCCONSENSUSAT	252	(+)	CANNTG	S000407	MYC recognition site found in the promoters of the dehydration-responsive gene rd150
Gh_A08G0430	MYCCONSENSUSAT	220	(-)	CANNTG	S000407	MYC recognition site found in the promoters of the dehydration-responsive gene rd151
Gh_A08G0430	MYCCONSENSUSAT	220	(+)	CANNTG	S000407	MYC recognition site found in the promoters of the dehydration-responsive gene rd152
Gh_A08G0430	MYCCONSENSUSAT	576	(-)	CANNTG	S000407	MYC recognition site found in the promoters of the dehydration-responsive gene rd153
Gh_A08G0430	MYCCONSENSUSAT	576	(+)	CANNTG	S000407	MYC recognition site found in the promoters of the dehydration-responsive gene rd154
Gh_A11G0507	MYCCONSENSUSAT	400	(-)	CANNTG	S000407	MYC recognition site found in the promoters of the dehydration-responsive gene rd155
Gh_A11G0507	MYCCONSENSUSAT	400	(+)	CANNTG	S000407	MYC recognition site found in the promoters of the dehydration-responsive gene rd156
Gh_A11G0507	MYCCONSENSUSAT	630	(-)	CANNTG	S000407	MYC recognition site found in the promoters of the dehydration-responsive gene rd157
Gh_A11G0507	MYCCONSENSUSAT	630	(+)	CANNTG	S000407	MYC recognition site found in the promoters of the dehydration-responsive gene rd158
Gh_A11G1257	MYCCONSENSUSAT	132	(-)	CANNTG	S000407	MYC recognition site found in the promoters of the dehydration-responsive gene rd159
Gh_A11G1257	MYCCONSENSUSAT	132	(+)	CANNTG	S000407	MYC recognition site found in the promoters of the dehydration-responsive gene rd160
Gh_A11G2262	MYCCONSENSUSAT	26	(-)	CANNTG	S000407	MYC recognition site found in the promoters of the dehydration-responsive gene rd161
Gh_A11G2262	MYCCONSENSUSAT	26	(+)	CANNTG	S000407	MYC recognition site found in the promoters of the dehydration-responsive gene rd162
Gh_A12G0762	MYCCONSENSUSAT	249	(-)	CANNTG	S000407	MYC recognition site found in the promoters of the dehydration-responsive gene rd163
Gh_A12G0762	MYCCONSENSUSAT	249	(+)	CANNTG	S000407	MYC recognition site found in the promoters of the dehydration-responsive gene rd164
Gh_A12G0762	MYCCONSENSUSAT	265	(-)	CANNTG	S000407	MYC recognition site found in the promoters of the dehydration-responsive gene rd165
Gh_A12G0762	MYCCONSENSUSAT	265	(+)	CANNTG	S000407	MYC recognition site found in the promoters of the dehydration-responsive gene rd166
Gh_A12G0762	MYCCONSENSUSAT	400	(-)	CANNTG	S000407	MYC recognition site found in the promoters of the dehydration-responsive gene rd167
Gh_A12G0762	MYCCONSENSUSAT	400	(+)	CANNTG	S000407	MYC recognition site found in the promoters of the dehydration-responsive gene rd168
Gh_A13G1770	MYCCONSENSUSAT	249	(-)	CANNTG	S000407	MYC recognition site found in the promoters of the dehydration-responsive gene rd169
Gh_A13G1770	MYCCONSENSUSAT	249	(+)	CANNTG	S000407	MYC recognition site found in the promoters of the dehydration-responsive gene rd170
Gh_A13G1770	MYCCONSENSUSAT	352	(-)	CANNTG	S000407	MYC recognition site found in the promoters of the dehydration-responsive gene rd171
Gh_A13G1770	MYCCONSENSUSAT	352	(+)	CANNTG	S000407	MYC recognition site found in the promoters of the dehydration-responsive gene rd172
Gh_D01G0359	MYCCONSENSUSAT	315	(-)	CANNTG	S000407	MYC recognition site found in the promoters of the dehydration-responsive gene rd173
Gh_D01G0359	MYCCONSENSUSAT	315	(+)	CANNTG	S000407	MYC recognition site found in the promoters of the dehydration-responsive gene rd174
Gh_D01G0359	MYCCONSENSUSAT	400	(-)	CANNTG	S000407	MYC recognition site found in the promoters of the dehydration-responsive gene rd175
Gh_D01G0359	MYCCONSENSUSAT	400	(+)	CANNTG	S000407	MYC recognition site found in the promoters of the dehydration-responsive gene rd176
Gh_D01G0922	MYCCONSENSUSAT	315	(-)	CANNTG	S000407	MYC recognition site found in the promoters of the dehydration-responsive gene rd177
Gh_D01G0922	MYCCONSENSUSAT	315	(+)	CANNTG	S000407	MYC recognition site found in the promoters of the dehydration-responsive gene rd178
Gh_D01G0922	MYCCONSENSUSAT	392	(-)	CANNTG	S000407	MYC recognition site found in the promoters of the dehydration-responsive gene rd179
Gh_D01G0922	MYCCONSENSUSAT	392	(+)	CANNTG	S000407	MYC recognition site found in the promoters of the dehydration-responsive gene rd180
Gh_D01G0922	MYCCONSENSUSAT	400	(-)	CANNTG	S000407	MYC recognition site found in the promoters of the dehydration-responsive gene rd181
Gh_D01G0922	MYCCONSENSUSAT	400	(+)	CANNTG	S000407	MYC recognition site found in the promoters of the dehydration-responsive gene rd182
Gh_D01G0922	MYCCONSENSUSAT	758	(-)	CANNTG	S000407	MYC recognition site found in the promoters of the dehydration-responsive gene rd183
Gh_D01G0922	MYCCONSENSUSAT	758	(+)	CANNTG	S000407	MYC recognition site found in the promoters of the dehydration-responsive gene rd184
Gh_D01G1707	MYCCONSENSUSAT	377	(-)	CANNTG	S000407	MYC recognition site found in the promoters of the dehydration-responsive gene rd185
Gh_D01G1707	MYCCONSENSUSAT	377	(+)	CANNTG	S000407	MYC recognition site found in the promoters of the dehydration-responsive gene rd186
Gh_D01G1707	MYCCONSENSUSAT	385	(-)	CANNTG	S000407	MYC recognition site found in the promoters of the dehydration-responsive gene rd187
Gh_D01G1707	MYCCONSENSUSAT	385	(+)	CANNTG	S000407	MYC recognition site found in the promoters of the dehydration-responsive gene rd188
Gh_D02G0408	MYCCONSENSUSAT	355	(-)	CANNTG	S000407	MYC recognition site found in the promoters of the dehydration-responsive gene rd189
Gh_D02G0408	MYCCONSENSUSAT	355	(+)	CANNTG	S000407	MYC recognition site found in the promoters of the dehydration-responsive gene rd190
Gh_D02G0408	MYCCONSENSUSAT	529	(-)	CANNTG	S000407	MYC recognition site found in the promoters of the dehydration-responsive gene rd191
Gh_D02G0408	MYCCONSENSUSAT	529	(+)	CANNTG	S000407	MYC recognition site found in the promoters of the dehydration-responsive gene rd192
Gh_D03G0593	MYCCONSENSUSAT	169	(-)	CANNTG	S000407	MYC recognition site found in the promoters of the dehydration-responsive gene rd193
Gh_D03G0593	MYCCONSENSUSAT	169	(+)	CANNTG	S000407	MYC recognition site found in the promoters of the dehydration-responsive gene rd194
Gh_D03G0593	MYCCONSENSUSAT	191	(-)	CANNTG	S000407	MYC recognition site found in the promoters of the dehydration-responsive gene rd195
Gh_D03G0593	MYCCONSENSUSAT	191	(+)	CANNTG	S000407	MYC recognition site found in the promoters of the dehydration-responsive gene rd196
Gh_D04G2019	MYCCONSENSUSAT	265	(-)	CANNTG	S000407	MYC recognition site found in the promoters of the dehydration-responsive gene rd197
Gh_D04G2019	MYCCONSENSUSAT	265	(+)	CANNTG	S000407	MYC recognition site found in the promoters of the dehydration-responsive gene rd198
Gh_D04G2019	MYCCONSENSUSAT	413	(-)	CANNTG	S000407	MYC recognition site found in the promoters of the dehydration-responsive gene rd199
Gh_D04G2019	MYCCONSENSUSAT	413	(+)	CANNTG	S000407	MYC recognition site found in the promoters of the dehydration-responsive gene rd200
Gh_D04G2019	MYCCONSENSUSAT	921	(-)	CANNTG	S000407	MYC recognition site found in the promoters of the dehydration-responsive gene rd201
Gh_D04G2019	MYCCONSENSUSAT	921	(+)	CANNTG	S000407	MYC recognition site found in the promoters of the dehydration-responsive gene rd202
Gh_D05G0083	MYCCONSENSUSAT	29	(-)	CANNTG	S000407	MYC recognition site found in the promoters of the dehydration-responsive gene rd203
Gh_D05G0083	MYCCONSENSUSAT	29	(+)	CANNTG	S000407	MYC recognition site found in the promoters of the dehydration-responsive gene rd204
Gh_D05G0083	MYCCONSENSUSAT	340	(-)	CANNTG	S000407	MYC recognition site found in the promoters of the dehydration-responsive gene rd205
Gh_D05G0083	MYCCONSENSUSAT	340	(+)	CANNTG	S000407	MYC recognition site found in the promoters of the dehydration-responsive gene rd206
Gh_D05G1753	MYCCONSENSUSAT	315	(-)	CANNTG	S000407	MYC recognition site found in the promoters of the dehydration-responsive gene rd207
Gh_D05G1753	MYCCONSENSUSAT	315	(+)	CANNTG	S000407	MYC recognition site found in the promoters of the dehydration-responsive gene rd208
Gh_D05G1753	MYCCONSENSUSAT	392	(-)	CANNTG	S000407	MYC recognition site found in the promoters of the dehydration-responsive gene rd209
Gh_D05G1753	MYCCONSENSUSAT	392	(+)	CANNTG	S000407	MYC recognition site found in the promoters of the dehydration-responsive gene rd210
Gh_D05G1753	MYCCONSENSUSAT	400	(-)	CANNTG	S000407	MYC recognition site found in the promoters of the dehydration-responsive gene rd211
Gh_D05G1753	MYCCONSENSUSAT	400	(+)	CANNTG	S000407	MYC recognition site found in the promoters of the dehydration-responsive gene rd212
Gh_D06G0537	MYCCONSENSUSAT	191	(-)	CANNTG	S000407	MYC recognition site found in the promoters of the dehydration-responsive gene rd213
Gh_D06G0537	MYCCONSENSUSAT	191	(+)	CANNTG	S000407	MYC recognition site found in the promoters of the dehydration-responsive gene rd214
Gh_D06G0537	MYCCONSENSUSAT	252	(-)	CANNTG	S000407	MYC recognition site found in the promoters of the dehydration-responsive gene rd215
Gh_D06G0537	MYCCONSENSUSAT	252	(+)	CANNTG	S000407	MYC recognition site found in the promoters of the dehydration-responsive gene rd216
Gh_D08G0518	MYCCONSENSUSAT	220	(-)	CANNTG	S000407	MYC recognition site found in the promoters of the dehydration-responsive gene rd217
Gh_D08G0518	MYCCONSENSUSAT	220	(+)	CANNTG	S000407	MYC recognition site found in the promoters of the dehydration-responsive gene rd218
Gh_D08G0518	MYCCONSENSUSAT	497	(-)	CANNTG	S000407	MYC recognition site found in the promoters of the dehydration-responsive gene rd219
Gh_D08G0518	MYCCONSENSUSAT	497	(+)	CANNTG	S000407	MYC recognition site found in the promoters of the dehydration-responsive gene rd220
Gh_D11G0585	MYCCONSENSUSAT	400	(-)	CANNTG	S000407	MYC recognition site found in the promoters of the dehydration-responsive gene rd221
Gh_D11G0585	MYCCONSENSUSAT	400	(+)	CANNTG	S000407	MYC recognition site found in the promoters of the dehydration-responsive gene rd222
Gh_D11G0585	MYCCONSENSUSAT	630	(-)	CANNTG	S000407	MYC recognition site found in the promoters of the dehydration-responsive gene rd223
Gh_D11G0585	MYCCONSENSUSAT	630	(+)	CANNTG	S000407	MYC recognition site found in the promoters of the dehydration-responsive gene rd224
Gh_D11G1406	MYCCONSENSUSAT	132	(-)	CANNTG	S000407	MYC recognition site found in the promoters of the dehydration-responsive gene rd225
Gh_D11G1406	MYCCONSENSUSAT	132	(+)	CANNTG	S000407	MYC recognition site found in the promoters of the dehydration-responsive gene rd226
Gh_D11G1406	MYCCONSENSUSAT	434	(-)	CANNTG	S000407	MYC recognition site found in the promoters of the dehydration-responsive gene rd227
Gh_D11G1406	MYCCONSENSUSAT	434	(+)	CANNTG	S000407	MYC recognition site found in the promoters of the dehydration-responsive gene rd228
Gh_D11G2569	MYCCONSENSUSAT	26	(-)	CANNTG	S000407	MYC recognition site found in the promoters of the dehydration-responsive gene rd229
Gh_D11G2569	MYCCONSENSUSAT	26	(+)	CANNTG	S000407	MYC recognition site found in the promoters of the dehydration-responsive gene rd230
Gh_D12G0886	MYCCONSENSUSAT	249	(-)	CANNTG	S000407	MYC recognition site found in the promoters of the dehydration-responsive gene rd231
Gh_D12G0886	MYCCONSENSUSAT	249	(+)	CANNTG	S000407	MYC recognition site found in the promoters of the dehydration-responsive gene rd232
Gh_D12G0886	MYCCONSENSUSAT	265	(-)	CANNTG	S000407	MYC recognition site found in the promoters of the dehydration-responsive gene rd233
Gh_D12G0886	MYCCONSENSUSAT	265	(+)	CANNTG	S000407	MYC recognition site found in the promoters of the dehydration-responsive gene rd234
Gh_D12G0886	MYCCONSENSUSAT	400	(-)	CANNTG	S000407	MYC recognition site found in the promoters of the dehydration-responsive gene rd235
Gh_D12G0886	MYCCONSENSUSAT	400	(+)	CANNTG	S000407	MYC recognition site found in the promoters of the dehydration-responsive gene rd236
Gh_D13G2120	MYCCONSENSUSAT	249	(-)	CANNTG	S000407	MYC recognition site found in the promoters of the dehydration-responsive gene rd237
Gh_D13G2120	MYCCONSENSUSAT	249	(+)	CANNTG	S000407	MYC recognition site found in the promoters of the dehydration-responsive gene rd238
Gh_D13G2120	MYCCONSENSUSAT	352	(-)	CANNTG	S000407	MYC recognition site found in the promoters of the dehydration-responsive gene rd239
Gh_D13G2120	MYCCONSENSUSAT	352	(+)	CANNTG	S000407	MYC recognition site found in the promoters of the dehydration-responsive gene rd240
Gh_A05G1575	OSE1ROOTNODULE	147	(-)	AAAGAT	S000467	promoters activated in infected cells of root nodules
Gh_A06G0483	OSE1ROOTNODULE	298	(+)	AAAGAT	S000467	promoters activated in infected cells of root nodules
Gh_A11G2262	OSE1ROOTNODULE	124	(+)	AAAGAT	S000467	promoters activated in infected cells of root nodules
Gh_A13G1770	OSE1ROOTNODULE	298	(+)	AAAGAT	S000467	promoters activated in infected cells of root nodules
Gh_D02G0408	OSE1ROOTNODULE	275	(-)	AAAGAT	S000467	promoters activated in infected cells of root nodules
Gh_D06G0537	OSE1ROOTNODULE	298	(+)	AAAGAT	S000467	promoters activated in infected cells of root nodules
Gh_D11G2569	OSE1ROOTNODULE	130	(+)	AAAGAT	S000467	promoters activated in infected cells of root nodules
Gh_D13G2120	OSE1ROOTNODULE	298	(+)	AAAGAT	S000467	promoters activated in infected cells of root nodules
Gh_A01G0884	OSE2ROOTNODULE	205	(-)	CTCTT	S000468	promoters activated in infected cells of root nodules
Gh_A01G0884	OSE2ROOTNODULE	579	(-)	CTCTT	S000468	promoters activated in infected cells of root nodules
Gh_A01G1470	OSE2ROOTNODULE	205	(-)	CTCTT	S000468	promoters activated in infected cells of root nodules
Gh_A02G0345	OSE2ROOTNODULE	194	(-)	CTCTT	S000468	promoters activated in infected cells of root nodules
Gh_A02G0345	OSE2ROOTNODULE	296	(-)	CTCTT	S000468	promoters activated in infected cells of root nodules
Gh_A04G1077	OSE2ROOTNODULE	205	(-)	CTCTT	S000468	promoters activated in infected cells of root nodules
Gh_A04G1077	OSE2ROOTNODULE	349	(-)	CTCTT	S000468	promoters activated in infected cells of root nodules
Gh_A04G1077	OSE2ROOTNODULE	509	(-)	CTCTT	S000468	promoters activated in infected cells of root nodules
Gh_A04G1077	OSE2ROOTNODULE	561	(-)	CTCTT	S000468	promoters activated in infected cells of root nodules
Gh_A05G1575	OSE2ROOTNODULE	164	(-)	CTCTT	S000468	promoters activated in infected cells of root nodules
Gh_A05G1575	OSE2ROOTNODULE	579	(-)	CTCTT	S000468	promoters activated in infected cells of root nodules
Gh_A05G3960	OSE2ROOTNODULE	110	(-)	CTCTT	S000468	promoters activated in infected cells of root nodules
Gh_A05G3960	OSE2ROOTNODULE	151	(+)	CTCTT	S000468	promoters activated in infected cells of root nodules
Gh_A06G0483	OSE2ROOTNODULE	274	(-)	CTCTT	S000468	promoters activated in infected cells of root nodules
Gh_A08G0430	OSE2ROOTNODULE	114	(+)	CTCTT	S000468	promoters activated in infected cells of root nodules
Gh_A08G0430	OSE2ROOTNODULE	603	(-)	CTCTT	S000468	promoters activated in infected cells of root nodules
Gh_A08G0430	OSE2ROOTNODULE	637	(-)	CTCTT	S000468	promoters activated in infected cells of root nodules
Gh_A08G2091	OSE2ROOTNODULE	110	(+)	CTCTT	S000468	promoters activated in infected cells of root nodules
Gh_A08G2091	OSE2ROOTNODULE	135	(-)	CTCTT	S000468	promoters activated in infected cells of root nodules
Gh_A08G2091	OSE2ROOTNODULE	175	(+)	CTCTT	S000468	promoters activated in infected cells of root nodules
Gh_A11G0507	OSE2ROOTNODULE	164	(-)	CTCTT	S000468	promoters activated in infected cells of root nodules
Gh_A11G0507	OSE2ROOTNODULE	386	(+)	CTCTT	S000468	promoters activated in infected cells of root nodules
Gh_A11G0507	OSE2ROOTNODULE	466	(-)	CTCTT	S000468	promoters activated in infected cells of root nodules
Gh_A11G0507	OSE2ROOTNODULE	552	(-)	CTCTT	S000468	promoters activated in infected cells of root nodules
Gh_A11G0507	OSE2ROOTNODULE	677	(-)	CTCTT	S000468	promoters activated in infected cells of root nodules
Gh_A11G1257	OSE2ROOTNODULE	114	(+)	CTCTT	S000468	promoters activated in infected cells of root nodules
Gh_A11G1257	OSE2ROOTNODULE	282	(-)	CTCTT	S000468	promoters activated in infected cells of root nodules
Gh_A11G1257	OSE2ROOTNODULE	643	(-)	CTCTT	S000468	promoters activated in infected cells of root nodules
Gh_A11G2262	OSE2ROOTNODULE	98	(+)	CTCTT	S000468	promoters activated in infected cells of root nodules
Gh_A12G0762	OSE2ROOTNODULE	124	(-)	CTCTT	S000468	promoters activated in infected cells of root nodules
Gh_A12G0762	OSE2ROOTNODULE	164	(-)	CTCTT	S000468	promoters activated in infected cells of root nodules
Gh_A12G0762	OSE2ROOTNODULE	205	(-)	CTCTT	S000468	promoters activated in infected cells of root nodules
Gh_A12G0762	OSE2ROOTNODULE	386	(+)	CTCTT	S000468	promoters activated in infected cells of root nodules
Gh_A12G0762	OSE2ROOTNODULE	588	(-)	CTCTT	S000468	promoters activated in infected cells of root nodules
Gh_A12G0762	OSE2ROOTNODULE	687	(+)	CTCTT	S000468	promoters activated in infected cells of root nodules
Gh_A13G1770	OSE2ROOTNODULE	389	(-)	CTCTT	S000468	promoters activated in infected cells of root nodules
Gh_D01G0359	OSE2ROOTNODULE	515	(-)	CTCTT	S000468	promoters activated in infected cells of root nodules
Gh_D01G0922	OSE2ROOTNODULE	205	(-)	CTCTT	S000468	promoters activated in infected cells of root nodules
Gh_D01G0922	OSE2ROOTNODULE	579	(-)	CTCTT	S000468	promoters activated in infected cells of root nodules
Gh_D01G1707	OSE2ROOTNODULE	205	(-)	CTCTT	S000468	promoters activated in infected cells of root nodules
Gh_D02G0408	OSE2ROOTNODULE	194	(-)	CTCTT	S000468	promoters activated in infected cells of root nodules
Gh_D02G0408	OSE2ROOTNODULE	296	(-)	CTCTT	S000468	promoters activated in infected cells of root nodules
Gh_D03G0593	OSE2ROOTNODULE	104	(+)	CTCTT	S000468	promoters activated in infected cells of root nodules
Gh_D03G0593	OSE2ROOTNODULE	129	(-)	CTCTT	S000468	promoters activated in infected cells of root nodules
Gh_D04G2019	OSE2ROOTNODULE	205	(-)	CTCTT	S000468	promoters activated in infected cells of root nodules
Gh_D04G2019	OSE2ROOTNODULE	349	(-)	CTCTT	S000468	promoters activated in infected cells of root nodules
Gh_D04G2019	OSE2ROOTNODULE	509	(-)	CTCTT	S000468	promoters activated in infected cells of root nodules
Gh_D04G2019	OSE2ROOTNODULE	561	(-)	CTCTT	S000468	promoters activated in infected cells of root nodules
Gh_D05G0083	OSE2ROOTNODULE	110	(-)	CTCTT	S000468	promoters activated in infected cells of root nodules
Gh_D05G0083	OSE2ROOTNODULE	151	(+)	CTCTT	S000468	promoters activated in infected cells of root nodules
Gh_D05G1753	OSE2ROOTNODULE	164	(-)	CTCTT	S000468	promoters activated in infected cells of root nodules
Gh_D05G1753	OSE2ROOTNODULE	579	(-)	CTCTT	S000468	promoters activated in infected cells of root nodules
Gh_D06G0537	OSE2ROOTNODULE	274	(-)	CTCTT	S000468	promoters activated in infected cells of root nodules
Gh_D08G0518	OSE2ROOTNODULE	114	(+)	CTCTT	S000468	promoters activated in infected cells of root nodules
Gh_D08G0518	OSE2ROOTNODULE	524	(-)	CTCTT	S000468	promoters activated in infected cells of root nodules
Gh_D08G0518	OSE2ROOTNODULE	558	(-)	CTCTT	S000468	promoters activated in infected cells of root nodules
Gh_D08G2460	OSE2ROOTNODULE	110	(+)	CTCTT	S000468	promoters activated in infected cells of root nodules
Gh_D08G2460	OSE2ROOTNODULE	135	(-)	CTCTT	S000468	promoters activated in infected cells of root nodules
Gh_D08G2460	OSE2ROOTNODULE	175	(+)	CTCTT	S000468	promoters activated in infected cells of root nodules
Gh_D11G0585	OSE2ROOTNODULE	164	(-)	CTCTT	S000468	promoters activated in infected cells of root nodules
Gh_D11G0585	OSE2ROOTNODULE	205	(-)	CTCTT	S000468	promoters activated in infected cells of root nodules
Gh_D11G0585	OSE2ROOTNODULE	386	(+)	CTCTT	S000468	promoters activated in infected cells of root nodules
Gh_D11G0585	OSE2ROOTNODULE	466	(-)	CTCTT	S000468	promoters activated in infected cells of root nodules
Gh_D11G0585	OSE2ROOTNODULE	552	(-)	CTCTT	S000468	promoters activated in infected cells of root nodules
Gh_D11G0585	OSE2ROOTNODULE	677	(-)	CTCTT	S000468	promoters activated in infected cells of root nodules
Gh_D11G1406	OSE2ROOTNODULE	114	(+)	CTCTT	S000468	promoters activated in infected cells of root nodules
Gh_D11G1406	OSE2ROOTNODULE	282	(-)	CTCTT	S000468	promoters activated in infected cells of root nodules
Gh_D11G1406	OSE2ROOTNODULE	643	(-)	CTCTT	S000468	promoters activated in infected cells of root nodules
Gh_D11G2569	OSE2ROOTNODULE	104	(+)	CTCTT	S000468	promoters activated in infected cells of root nodules
Gh_D12G0886	OSE2ROOTNODULE	124	(-)	CTCTT	S000468	promoters activated in infected cells of root nodules
Gh_D12G0886	OSE2ROOTNODULE	164	(-)	CTCTT	S000468	promoters activated in infected cells of root nodules
Gh_D12G0886	OSE2ROOTNODULE	205	(-)	CTCTT	S000468	promoters activated in infected cells of root nodules
Gh_D12G0886	OSE2ROOTNODULE	386	(+)	CTCTT	S000468	promoters activated in infected cells of root nodules
Gh_D12G0886	OSE2ROOTNODULE	588	(-)	CTCTT	S000468	promoters activated in infected cells of root nodules
Gh_D13G2120	OSE2ROOTNODULE	389	(-)	CTCTT	S000468	promoters activated in infected cells of root nodules
Gh_A05G0101	P1BS	125	(-)	GNATATNC	S000459	A conserved MYB transcription factor involved in phosphate starvation signaling both in vascular plants and in unicellular algae.
Gh_A05G0101	P1BS	125	(+)	GNATATNC	S000459	A conserved MYB transcription factor involved in phosphate starvation signaling both in vascular plants and in unicellular algae.
Gh_A06G0483	P1BS	125	(-)	GNATATNC	S000459	A conserved MYB transcription factor involved in phosphate starvation signaling both in vascular plants and in unicellular algae.
Gh_A06G0483	P1BS	125	(+)	GNATATNC	S000459	A conserved MYB transcription factor involved in phosphate starvation signaling both in vascular plants and in unicellular algae.
Gh_A11G1257	P1BS	574	(-)	GNATATNC	S000459	A conserved MYB transcription factor involved in phosphate starvation signaling both in vascular plants and in unicellular algae.
Gh_A11G1257	P1BS	574	(+)	GNATATNC	S000459	A conserved MYB transcription factor involved in phosphate starvation signaling both in vascular plants and in unicellular algae.
Gh_D06G0537	P1BS	125	(-)	GNATATNC	S000459	A conserved MYB transcription factor involved in phosphate starvation signaling both in vascular plants and in unicellular algae.
Gh_D06G0537	P1BS	125	(+)	GNATATNC	S000459	A conserved MYB transcription factor involved in phosphate starvation signaling both in vascular plants and in unicellular algae.
Gh_D11G1406	P1BS	574	(-)	GNATATNC	S000459	A conserved MYB transcription factor involved in phosphate starvation signaling both in vascular plants and in unicellular algae.
Gh_D11G1406	P1BS	574	(+)	GNATATNC	S000459	A conserved MYB transcription factor involved in phosphate starvation signaling both in vascular plants and in unicellular algae.
Gh_A01G0884	RAV1AAT	369	(-)	CAACA	S000314	DNA-binding domains
Gh_A02G0345	RAV1AAT	12	(-)	CAACA	S000314	DNA-binding domains
Gh_A02G0345	RAV1AAT	94	(+)	CAACA	S000314	DNA-binding domains
Gh_A02G0345	RAV1AAT	359	(-)	CAACA	S000314	DNA-binding domains
Gh_A04G1077	RAV1AAT	173	(+)	CAACA	S000314	DNA-binding domains
Gh_A04G1077	RAV1AAT	936	(-)	CAACA	S000314	DNA-binding domains
Gh_A05G0101	RAV1AAT	24	(+)	CAACA	S000314	DNA-binding domains
Gh_A05G0101	RAV1AAT	33	(+)	CAACA	S000314	DNA-binding domains
Gh_A05G0101	RAV1AAT	225	(-)	CAACA	S000314	DNA-binding domains
Gh_A05G0101	RAV1AAT	249	(+)	CAACA	S000314	DNA-binding domains
Gh_A05G1575	RAV1AAT	369	(-)	CAACA	S000314	DNA-binding domains
Gh_A05G1575	RAV1AAT	506	(-)	CAACA	S000314	DNA-binding domains
Gh_A05G3960	RAV1AAT	39	(+)	CAACA	S000314	DNA-binding domains
Gh_A05G3960	RAV1AAT	173	(-)	CAACA	S000314	DNA-binding domains
Gh_A05G3960	RAV1AAT	216	(-)	CAACA	S000314	DNA-binding domains
Gh_A06G0483	RAV1AAT	24	(+)	CAACA	S000314	DNA-binding domains
Gh_A06G0483	RAV1AAT	27	(+)	CAACA	S000314	DNA-binding domains
Gh_A06G0483	RAV1AAT	225	(-)	CAACA	S000314	DNA-binding domains
Gh_A06G0483	RAV1AAT	249	(+)	CAACA	S000314	DNA-binding domains
Gh_A06G0483	RAV1AAT	313	(-)	CAACA	S000314	DNA-binding domains
Gh_A08G0430	RAV1AAT	393	(-)	CAACA	S000314	DNA-binding domains
Gh_A08G2091	RAV1AAT	64	(+)	CAACA	S000314	DNA-binding domains
Gh_A08G2091	RAV1AAT	67	(+)	CAACA	S000314	DNA-binding domains
Gh_A11G1257	RAV1AAT	369	(-)	CAACA	S000314	DNA-binding domains
Gh_A11G2262	RAV1AAT	45	(-)	CAACA	S000314	DNA-binding domains
Gh_A11G2262	RAV1AAT	186	(-)	CAACA	S000314	DNA-binding domains
Gh_A11G2262	RAV1AAT	286	(-)	CAACA	S000314	DNA-binding domains
Gh_A11G2262	RAV1AAT	316	(-)	CAACA	S000314	DNA-binding domains
Gh_A12G0762	RAV1AAT	72	(+)	CAACA	S000314	DNA-binding domains
Gh_A12G0762	RAV1AAT	561	(-)	CAACA	S000314	DNA-binding domains
Gh_A12G0762	RAV1AAT	628	(-)	CAACA	S000314	DNA-binding domains
Gh_A13G1770	RAV1AAT	24	(+)	CAACA	S000314	DNA-binding domains
Gh_A13G1770	RAV1AAT	27	(+)	CAACA	S000314	DNA-binding domains
Gh_A13G1770	RAV1AAT	132	(+)	CAACA	S000314	DNA-binding domains
Gh_A13G1770	RAV1AAT	225	(-)	CAACA	S000314	DNA-binding domains
Gh_A13G1770	RAV1AAT	253	(-)	CAACA	S000314	DNA-binding domains
Gh_A13G1770	RAV1AAT	313	(-)	CAACA	S000314	DNA-binding domains
Gh_A13G1770	RAV1AAT	394	(+)	CAACA	S000314	DNA-binding domains
Gh_D01G0359	RAV1AAT	568	(+)	CAACA	S000314	DNA-binding domains
Gh_D01G0922	RAV1AAT	369	(-)	CAACA	S000314	DNA-binding domains
Gh_D01G1707	RAV1AAT	457	(-)	CAACA	S000314	DNA-binding domains
Gh_D02G0408	RAV1AAT	12	(-)	CAACA	S000314	DNA-binding domains
Gh_D02G0408	RAV1AAT	94	(+)	CAACA	S000314	DNA-binding domains
Gh_D02G0408	RAV1AAT	359	(-)	CAACA	S000314	DNA-binding domains
Gh_D03G0593	RAV1AAT	234	(-)	CAACA	S000314	DNA-binding domains
Gh_D04G2019	RAV1AAT	173	(+)	CAACA	S000314	DNA-binding domains
Gh_D04G2019	RAV1AAT	936	(-)	CAACA	S000314	DNA-binding domains
Gh_D05G0083	RAV1AAT	39	(+)	CAACA	S000314	DNA-binding domains
Gh_D05G0083	RAV1AAT	42	(+)	CAACA	S000314	DNA-binding domains
Gh_D05G0083	RAV1AAT	173	(-)	CAACA	S000314	DNA-binding domains
Gh_D05G1753	RAV1AAT	369	(-)	CAACA	S000314	DNA-binding domains
Gh_D05G1753	RAV1AAT	506	(-)	CAACA	S000314	DNA-binding domains
Gh_D06G0537	RAV1AAT	24	(+)	CAACA	S000314	DNA-binding domains
Gh_D06G0537	RAV1AAT	27	(+)	CAACA	S000314	DNA-binding domains
Gh_D06G0537	RAV1AAT	225	(-)	CAACA	S000314	DNA-binding domains
Gh_D06G0537	RAV1AAT	249	(+)	CAACA	S000314	DNA-binding domains
Gh_D06G0537	RAV1AAT	313	(-)	CAACA	S000314	DNA-binding domains
Gh_D08G0518	RAV1AAT	393	(-)	CAACA	S000314	DNA-binding domains
Gh_D08G2460	RAV1AAT	64	(+)	CAACA	S000314	DNA-binding domains
Gh_D08G2460	RAV1AAT	67	(+)	CAACA	S000314	DNA-binding domains
Gh_D11G1406	RAV1AAT	369	(-)	CAACA	S000314	DNA-binding domains
Gh_D11G2569	RAV1AAT	192	(-)	CAACA	S000314	DNA-binding domains
Gh_D11G2569	RAV1AAT	292	(-)	CAACA	S000314	DNA-binding domains
Gh_D11G2569	RAV1AAT	322	(-)	CAACA	S000314	DNA-binding domains
Gh_D12G0886	RAV1AAT	72	(+)	CAACA	S000314	DNA-binding domains
Gh_D12G0886	RAV1AAT	447	(+)	CAACA	S000314	DNA-binding domains
Gh_D12G0886	RAV1AAT	561	(-)	CAACA	S000314	DNA-binding domains
Gh_D12G0886	RAV1AAT	628	(-)	CAACA	S000314	DNA-binding domains
Gh_D13G2120	RAV1AAT	24	(+)	CAACA	S000314	DNA-binding domains
Gh_D13G2120	RAV1AAT	27	(+)	CAACA	S000314	DNA-binding domains
Gh_D13G2120	RAV1AAT	132	(+)	CAACA	S000314	DNA-binding domains
Gh_D13G2120	RAV1AAT	225	(-)	CAACA	S000314	DNA-binding domains
Gh_D13G2120	RAV1AAT	253	(-)	CAACA	S000314	DNA-binding domains
Gh_D13G2120	RAV1AAT	313	(-)	CAACA	S000314	DNA-binding domains
Gh_D13G2120	RAV1AAT	394	(+)	CAACA	S000314	DNA-binding domains
Gh_Sca129121G01	RAV1AAT	173	(+)	CAACA	S000314	DNA-binding domains
Gh_A01G0884	RAV1BAT	400	(-)	CACCTG	S000315	DNA-binding domains
Gh_A05G1575	RAV1BAT	400	(-)	CACCTG	S000315	DNA-binding domains
Gh_A11G2262	RAV1BAT	26	(-)	CACCTG	S000315	DNA-binding domains
Gh_D01G0359	RAV1BAT	400	(-)	CACCTG	S000315	DNA-binding domains
Gh_D01G0922	RAV1BAT	400	(-)	CACCTG	S000315	DNA-binding domains
Gh_D05G1753	RAV1BAT	400	(-)	CACCTG	S000315	DNA-binding domains
Gh_D11G2569	RAV1BAT	26	(-)	CACCTG	S000315	DNA-binding domains
Gh_A01G0884	REALPHALGLHCB21	218	(-)	AACCAA	S000362	The DNA binding activity is high in etiolated plants
Gh_A11G0507	REALPHALGLHCB21	742	(+)	AACCAA	S000362	The DNA binding activity is high in etiolated plants
Gh_A11G1257	REALPHALGLHCB21	401	(+)	AACCAA	S000362	The DNA binding activity is high in etiolated plants
Gh_D01G0922	REALPHALGLHCB21	218	(-)	AACCAA	S000362	The DNA binding activity is high in etiolated plants
Gh_D11G0585	REALPHALGLHCB21	742	(+)	AACCAA	S000362	The DNA binding activity is high in etiolated plants
Gh_D11G1406	REALPHALGLHCB21	401	(+)	AACCAA	S000362	The DNA binding activity is high in etiolated plants
Gh_A05G1575	REBETALGLHCB21	252	(+)	CGGATA	S000363	The DNA binding activity is high in etiolated plants
Gh_D01G0359	REBETALGLHCB21	252	(+)	CGGATA	S000363	The DNA binding activity is high in etiolated plants
Gh_D05G1753	REBETALGLHCB21	252	(+)	CGGATA	S000363	The DNA binding activity is high in etiolated plants
Gh_D08G0518	REBETALGLHCB21	85	(-)	CGGATA	S000363	The DNA binding activity is high in etiolated plants
Gh_D11G0585	REBETALGLHCB21	372	(+)	CGGATA	S000363	The DNA binding activity is high in etiolated plants
Gh_A01G0884	SURECOREATSULTR11	37	(+)	GAGAC	S000499	Core of sulfur- responsive element/ a novel cis-acting element conferrring sulfur deficiency response in arabidopsis roots
Gh_A01G0884	SURECOREATSULTR11	510	(-)	GAGAC	S000499	Core of sulfur- responsive element/ a novel cis-acting element conferrring sulfur deficiency response in arabidopsis roots
Gh_A01G1470	SURECOREATSULTR11	37	(+)	GAGAC	S000499	Core of sulfur- responsive element/ a novel cis-acting element conferrring sulfur deficiency response in arabidopsis roots
Gh_A05G0101	SURECOREATSULTR11	271	(-)	GAGAC	S000499	Core of sulfur- responsive element/ a novel cis-acting element conferrring sulfur deficiency response in arabidopsis roots
Gh_A05G1575	SURECOREATSULTR11	510	(-)	GAGAC	S000499	Core of sulfur- responsive element/ a novel cis-acting element conferrring sulfur deficiency response in arabidopsis roots
Gh_A05G3960	SURECOREATSULTR11	65	(-)	GAGAC	S000499	Core of sulfur- responsive element/ a novel cis-acting element conferrring sulfur deficiency response in arabidopsis roots
Gh_A06G0483	SURECOREATSULTR11	74	(-)	GAGAC	S000499	Core of sulfur- responsive element/ a novel cis-acting element conferrring sulfur deficiency response in arabidopsis roots
Gh_A08G0430	SURECOREATSULTR11	318	(-)	GAGAC	S000499	Core of sulfur- responsive element/ a novel cis-acting element conferrring sulfur deficiency response in arabidopsis roots
Gh_A08G2091	SURECOREATSULTR11	89	(-)	GAGAC	S000499	Core of sulfur- responsive element/ a novel cis-acting element conferrring sulfur deficiency response in arabidopsis roots
Gh_A11G1257	SURECOREATSULTR11	318	(-)	GAGAC	S000499	Core of sulfur- responsive element/ a novel cis-acting element conferrring sulfur deficiency response in arabidopsis roots
Gh_A11G2262	SURECOREATSULTR11	77	(-)	GAGAC	S000499	Core of sulfur- responsive element/ a novel cis-acting element conferrring sulfur deficiency response in arabidopsis roots
Gh_A11G2262	SURECOREATSULTR11	373	(+)	GAGAC	S000499	Core of sulfur- responsive element/ a novel cis-acting element conferrring sulfur deficiency response in arabidopsis roots
Gh_A13G1770	SURECOREATSULTR11	74	(-)	GAGAC	S000499	Core of sulfur- responsive element/ a novel cis-acting element conferrring sulfur deficiency response in arabidopsis roots
Gh_D01G0359	SURECOREATSULTR11	37	(+)	GAGAC	S000499	Core of sulfur- responsive element/ a novel cis-acting element conferrring sulfur deficiency response in arabidopsis roots
Gh_D01G0922	SURECOREATSULTR11	37	(+)	GAGAC	S000499	Core of sulfur- responsive element/ a novel cis-acting element conferrring sulfur deficiency response in arabidopsis roots
Gh_D01G0922	SURECOREATSULTR11	510	(-)	GAGAC	S000499	Core of sulfur- responsive element/ a novel cis-acting element conferrring sulfur deficiency response in arabidopsis roots
Gh_D01G1707	SURECOREATSULTR11	37	(+)	GAGAC	S000499	Core of sulfur- responsive element/ a novel cis-acting element conferrring sulfur deficiency response in arabidopsis roots
Gh_D03G0593	SURECOREATSULTR11	83	(-)	GAGAC	S000499	Core of sulfur- responsive element/ a novel cis-acting element conferrring sulfur deficiency response in arabidopsis roots
Gh_D05G0083	SURECOREATSULTR11	65	(-)	GAGAC	S000499	Core of sulfur- responsive element/ a novel cis-acting element conferrring sulfur deficiency response in arabidopsis roots
Gh_D05G1753	SURECOREATSULTR11	510	(-)	GAGAC	S000499	Core of sulfur- responsive element/ a novel cis-acting element conferrring sulfur deficiency response in arabidopsis roots
Gh_D06G0537	SURECOREATSULTR11	74	(-)	GAGAC	S000499	Core of sulfur- responsive element/ a novel cis-acting element conferrring sulfur deficiency response in arabidopsis roots
Gh_D08G0518	SURECOREATSULTR11	318	(-)	GAGAC	S000499	Core of sulfur- responsive element/ a novel cis-acting element conferrring sulfur deficiency response in arabidopsis roots
Gh_D08G2460	SURECOREATSULTR11	89	(-)	GAGAC	S000499	Core of sulfur- responsive element/ a novel cis-acting element conferrring sulfur deficiency response in arabidopsis roots
Gh_D11G1406	SURECOREATSULTR11	318	(-)	GAGAC	S000499	Core of sulfur- responsive element/ a novel cis-acting element conferrring sulfur deficiency response in arabidopsis roots
Gh_D11G2569	SURECOREATSULTR11	83	(-)	GAGAC	S000499	Core of sulfur- responsive element/ a novel cis-acting element conferrring sulfur deficiency response in arabidopsis roots
Gh_D11G2569	SURECOREATSULTR11	379	(+)	GAGAC	S000499	Core of sulfur- responsive element/ a novel cis-acting element conferrring sulfur deficiency response in arabidopsis roots
Gh_D13G2120	SURECOREATSULTR11	74	(-)	GAGAC	S000499	Core of sulfur- responsive element/ a novel cis-acting element conferrring sulfur deficiency response in arabidopsis roots
Gh_A01G1470	TAAAGSTKST1	152	(+)	TAAAG	S000387	transcription factors in guard cell-specific gene expression
Gh_A04G1077	TAAAGSTKST1	30	(+)	TAAAG	S000387	transcription factors in guard cell-specific gene expression
Gh_A04G1077	TAAAGSTKST1	152	(+)	TAAAG	S000387	transcription factors in guard cell-specific gene expression
Gh_A04G1077	TAAAGSTKST1	404	(+)	TAAAG	S000387	transcription factors in guard cell-specific gene expression
Gh_A04G1077	TAAAGSTKST1	865	(-)	TAAAG	S000387	transcription factors in guard cell-specific gene expression
Gh_A04G1077	TAAAGSTKST1	949	(-)	TAAAG	S000387	transcription factors in guard cell-specific gene expression
Gh_A05G1575	TAAAGSTKST1	149	(-)	TAAAG	S000387	transcription factors in guard cell-specific gene expression
Gh_A08G0430	TAAAGSTKST1	203	(+)	TAAAG	S000387	transcription factors in guard cell-specific gene expression
Gh_A11G0507	TAAAGSTKST1	152	(+)	TAAAG	S000387	transcription factors in guard cell-specific gene expression
Gh_A11G0507	TAAAGSTKST1	500	(+)	TAAAG	S000387	transcription factors in guard cell-specific gene expression
Gh_A11G1257	TAAAGSTKST1	203	(+)	TAAAG	S000387	transcription factors in guard cell-specific gene expression
Gh_A11G2262	TAAAGSTKST1	384	(+)	TAAAG	S000387	transcription factors in guard cell-specific gene expression
Gh_A12G0762	TAAAGSTKST1	152	(+)	TAAAG	S000387	transcription factors in guard cell-specific gene expression
Gh_D01G1707	TAAAGSTKST1	152	(+)	TAAAG	S000387	transcription factors in guard cell-specific gene expression
Gh_D03G1718	TAAAGSTKST1	27	(+)	TAAAG	S000387	transcription factors in guard cell-specific gene expression
Gh_D03G1718	TAAAGSTKST1	93	(-)	TAAAG	S000387	transcription factors in guard cell-specific gene expression
Gh_D04G2019	TAAAGSTKST1	30	(+)	TAAAG	S000387	transcription factors in guard cell-specific gene expression
Gh_D04G2019	TAAAGSTKST1	152	(+)	TAAAG	S000387	transcription factors in guard cell-specific gene expression
Gh_D04G2019	TAAAGSTKST1	404	(+)	TAAAG	S000387	transcription factors in guard cell-specific gene expression
Gh_D04G2019	TAAAGSTKST1	865	(-)	TAAAG	S000387	transcription factors in guard cell-specific gene expression
Gh_D04G2019	TAAAGSTKST1	949	(-)	TAAAG	S000387	transcription factors in guard cell-specific gene expression
Gh_D05G1753	TAAAGSTKST1	149	(-)	TAAAG	S000387	transcription factors in guard cell-specific gene expression
Gh_D08G0518	TAAAGSTKST1	203	(+)	TAAAG	S000387	transcription factors in guard cell-specific gene expression
Gh_D11G0585	TAAAGSTKST1	152	(+)	TAAAG	S000387	transcription factors in guard cell-specific gene expression
Gh_D11G0585	TAAAGSTKST1	500	(+)	TAAAG	S000387	transcription factors in guard cell-specific gene expression
Gh_D11G1406	TAAAGSTKST1	203	(+)	TAAAG	S000387	transcription factors in guard cell-specific gene expression
Gh_D11G2569	TAAAGSTKST1	390	(+)	TAAAG	S000387	transcription factors in guard cell-specific gene expression
Gh_D12G0886	TAAAGSTKST1	152	(+)	TAAAG	S000387	transcription factors in guard cell-specific gene expression
Gh_Sca129121G01	TAAAGSTKST1	30	(+)	TAAAG	S000387	transcription factors in guard cell-specific gene expression
Gh_Sca129121G01	TAAAGSTKST1	152	(+)	TAAAG	S000387	transcription factors in guard cell-specific gene expression
Gh_A01G0884	WBOXATNPR1	47	(+)	TTGAC	S000390	disease resistance/putative functions in response to environmental stresses
Gh_A01G0884	WBOXATNPR1	75	(-)	TTGAC	S000390	disease resistance/putative functions in response to environmental stresses
Gh_A01G0884	WBOXATNPR1	139	(-)	TTGAC	S000390	disease resistance/putative functions in response to environmental stresses
Gh_A01G0884	WBOXATNPR1	320	(-)	TTGAC	S000390	disease resistance/putative functions in response to environmental stresses
Gh_A01G1470	WBOXATNPR1	477	(-)	TTGAC	S000390	disease resistance/putative functions in response to environmental stresses
Gh_A01G1470	WBOXATNPR1	743	(-)	TTGAC	S000390	disease resistance/putative functions in response to environmental stresses
Gh_A05G0101	WBOXATNPR1	255	(+)	TTGAC	S000390	disease resistance/putative functions in response to environmental stresses
Gh_A05G1575	WBOXATNPR1	47	(+)	TTGAC	S000390	disease resistance/putative functions in response to environmental stresses
Gh_A05G1575	WBOXATNPR1	75	(-)	TTGAC	S000390	disease resistance/putative functions in response to environmental stresses
Gh_A05G3960	WBOXATNPR1	246	(+)	TTGAC	S000390	disease resistance/putative functions in response to environmental stresses
Gh_A06G0483	WBOXATNPR1	22	(-)	TTGAC	S000390	disease resistance/putative functions in response to environmental stresses
Gh_A06G0483	WBOXATNPR1	255	(+)	TTGAC	S000390	disease resistance/putative functions in response to environmental stresses
Gh_A08G0430	WBOXATNPR1	341	(-)	TTGAC	S000390	disease resistance/putative functions in response to environmental stresses
Gh_A11G1257	WBOXATNPR1	341	(-)	TTGAC	S000390	disease resistance/putative functions in response to environmental stresses
Gh_A11G2262	WBOXATNPR1	245	(+)	TTGAC	S000390	disease resistance/putative functions in response to environmental stresses
Gh_A13G1770	WBOXATNPR1	22	(-)	TTGAC	S000390	disease resistance/putative functions in response to environmental stresses
Gh_A13G1770	WBOXATNPR1	255	(+)	TTGAC	S000390	disease resistance/putative functions in response to environmental stresses
Gh_A13G1770	WBOXATNPR1	334	(+)	TTGAC	S000390	disease resistance/putative functions in response to environmental stresses
Gh_D01G0359	WBOXATNPR1	47	(+)	TTGAC	S000390	disease resistance/putative functions in response to environmental stresses
Gh_D01G0359	WBOXATNPR1	75	(-)	TTGAC	S000390	disease resistance/putative functions in response to environmental stresses
Gh_D01G0359	WBOXATNPR1	110	(+)	TTGAC	S000390	disease resistance/putative functions in response to environmental stresses
Gh_D01G0922	WBOXATNPR1	47	(+)	TTGAC	S000390	disease resistance/putative functions in response to environmental stresses
Gh_D01G0922	WBOXATNPR1	75	(-)	TTGAC	S000390	disease resistance/putative functions in response to environmental stresses
Gh_D01G0922	WBOXATNPR1	139	(-)	TTGAC	S000390	disease resistance/putative functions in response to environmental stresses
Gh_D01G0922	WBOXATNPR1	320	(-)	TTGAC	S000390	disease resistance/putative functions in response to environmental stresses
Gh_D01G1707	WBOXATNPR1	462	(-)	TTGAC	S000390	disease resistance/putative functions in response to environmental stresses
Gh_D01G1707	WBOXATNPR1	734	(-)	TTGAC	S000390	disease resistance/putative functions in response to environmental stresses
Gh_D02G0408	WBOXATNPR1	55	(-)	TTGAC	S000390	disease resistance/putative functions in response to environmental stresses
Gh_D03G0593	WBOXATNPR1	264	(+)	TTGAC	S000390	disease resistance/putative functions in response to environmental stresses
Gh_D05G0083	WBOXATNPR1	246	(+)	TTGAC	S000390	disease resistance/putative functions in response to environmental stresses
Gh_D05G1753	WBOXATNPR1	47	(+)	TTGAC	S000390	disease resistance/putative functions in response to environmental stresses
Gh_D05G1753	WBOXATNPR1	75	(-)	TTGAC	S000390	disease resistance/putative functions in response to environmental stresses
Gh_D06G0537	WBOXATNPR1	22	(-)	TTGAC	S000390	disease resistance/putative functions in response to environmental stresses
Gh_D06G0537	WBOXATNPR1	255	(+)	TTGAC	S000390	disease resistance/putative functions in response to environmental stresses
Gh_D08G0518	WBOXATNPR1	341	(-)	TTGAC	S000390	disease resistance/putative functions in response to environmental stresses
Gh_D11G1406	WBOXATNPR1	341	(-)	TTGAC	S000390	disease resistance/putative functions in response to environmental stresses
Gh_D11G2569	WBOXATNPR1	251	(+)	TTGAC	S000390	disease resistance/putative functions in response to environmental stresses
Gh_D13G2120	WBOXATNPR1	22	(-)	TTGAC	S000390	disease resistance/putative functions in response to environmental stresses
Gh_D13G2120	WBOXATNPR1	255	(+)	TTGAC	S000390	disease resistance/putative functions in response to environmental stresses
Gh_A01G0884	WRKY71OS	48	(+)	TGAC	S000447	positive and negative regulators of ABA signaling in aleurone cells.
Gh_A01G0884	WRKY71OS	75	(-)	TGAC	S000447	positive and negative regulators of ABA signaling in aleurone cells.
Gh_A01G0884	WRKY71OS	111	(+)	TGAC	S000447	positive and negative regulators of ABA signaling in aleurone cells.
Gh_A01G0884	WRKY71OS	139	(-)	TGAC	S000447	positive and negative regulators of ABA signaling in aleurone cells.
Gh_A01G0884	WRKY71OS	185	(+)	TGAC	S000447	positive and negative regulators of ABA signaling in aleurone cells.
Gh_A01G0884	WRKY71OS	320	(-)	TGAC	S000447	positive and negative regulators of ABA signaling in aleurone cells.
Gh_A01G0884	WRKY71OS	451	(+)	TGAC	S000447	positive and negative regulators of ABA signaling in aleurone cells.
Gh_A01G1470	WRKY71OS	111	(+)	TGAC	S000447	positive and negative regulators of ABA signaling in aleurone cells.
Gh_A01G1470	WRKY71OS	184	(-)	TGAC	S000447	positive and negative regulators of ABA signaling in aleurone cells.
Gh_A01G1470	WRKY71OS	451	(+)	TGAC	S000447	positive and negative regulators of ABA signaling in aleurone cells.
Gh_A01G1470	WRKY71OS	477	(-)	TGAC	S000447	positive and negative regulators of ABA signaling in aleurone cells.
Gh_A01G1470	WRKY71OS	743	(-)	TGAC	S000447	positive and negative regulators of ABA signaling in aleurone cells.
Gh_A02G0345	WRKY71OS	419	(+)	TGAC	S000447	positive and negative regulators of ABA signaling in aleurone cells.
Gh_A02G0345	WRKY71OS	462	(-)	TGAC	S000447	positive and negative regulators of ABA signaling in aleurone cells.
Gh_A04G1077	WRKY71OS	184	(-)	TGAC	S000447	positive and negative regulators of ABA signaling in aleurone cells.
Gh_A04G1077	WRKY71OS	262	(+)	TGAC	S000447	positive and negative regulators of ABA signaling in aleurone cells.
Gh_A04G1077	WRKY71OS	411	(-)	TGAC	S000447	positive and negative regulators of ABA signaling in aleurone cells.
Gh_A04G1077	WRKY71OS	775	(-)	TGAC	S000447	positive and negative regulators of ABA signaling in aleurone cells.
Gh_A05G0101	WRKY71OS	187	(-)	TGAC	S000447	positive and negative regulators of ABA signaling in aleurone cells.
Gh_A05G0101	WRKY71OS	256	(+)	TGAC	S000447	positive and negative regulators of ABA signaling in aleurone cells.
Gh_A05G1575	WRKY71OS	38	(+)	TGAC	S000447	positive and negative regulators of ABA signaling in aleurone cells.
Gh_A05G1575	WRKY71OS	48	(+)	TGAC	S000447	positive and negative regulators of ABA signaling in aleurone cells.
Gh_A05G1575	WRKY71OS	75	(-)	TGAC	S000447	positive and negative regulators of ABA signaling in aleurone cells.
Gh_A05G1575	WRKY71OS	111	(+)	TGAC	S000447	positive and negative regulators of ABA signaling in aleurone cells.
Gh_A05G1575	WRKY71OS	484	(-)	TGAC	S000447	positive and negative regulators of ABA signaling in aleurone cells.
Gh_A05G1575	WRKY71OS	524	(+)	TGAC	S000447	positive and negative regulators of ABA signaling in aleurone cells.
Gh_A05G3960	WRKY71OS	233	(+)	TGAC	S000447	positive and negative regulators of ABA signaling in aleurone cells.
Gh_A05G3960	WRKY71OS	247	(+)	TGAC	S000447	positive and negative regulators of ABA signaling in aleurone cells.
Gh_A05G3960	WRKY71OS	314	(-)	TGAC	S000447	positive and negative regulators of ABA signaling in aleurone cells.
Gh_A06G0483	WRKY71OS	22	(-)	TGAC	S000447	positive and negative regulators of ABA signaling in aleurone cells.
Gh_A06G0483	WRKY71OS	187	(-)	TGAC	S000447	positive and negative regulators of ABA signaling in aleurone cells.
Gh_A06G0483	WRKY71OS	256	(+)	TGAC	S000447	positive and negative regulators of ABA signaling in aleurone cells.
Gh_A08G0430	WRKY71OS	262	(+)	TGAC	S000447	positive and negative regulators of ABA signaling in aleurone cells.
Gh_A08G0430	WRKY71OS	307	(+)	TGAC	S000447	positive and negative regulators of ABA signaling in aleurone cells.
Gh_A08G0430	WRKY71OS	341	(-)	TGAC	S000447	positive and negative regulators of ABA signaling in aleurone cells.
Gh_A08G2091	WRKY71OS	258	(+)	TGAC	S000447	positive and negative regulators of ABA signaling in aleurone cells.
Gh_A11G0507	WRKY71OS	313	(-)	TGAC	S000447	positive and negative regulators of ABA signaling in aleurone cells.
Gh_A11G1257	WRKY71OS	307	(+)	TGAC	S000447	positive and negative regulators of ABA signaling in aleurone cells.
Gh_A11G1257	WRKY71OS	341	(-)	TGAC	S000447	positive and negative regulators of ABA signaling in aleurone cells.
Gh_A11G2262	WRKY71OS	190	(-)	TGAC	S000447	positive and negative regulators of ABA signaling in aleurone cells.
Gh_A11G2262	WRKY71OS	246	(+)	TGAC	S000447	positive and negative regulators of ABA signaling in aleurone cells.
Gh_A12G0762	WRKY71OS	313	(-)	TGAC	S000447	positive and negative regulators of ABA signaling in aleurone cells.
Gh_A12G0762	WRKY71OS	643	(+)	TGAC	S000447	positive and negative regulators of ABA signaling in aleurone cells.
Gh_A12G0762	WRKY71OS	779	(-)	TGAC	S000447	positive and negative regulators of ABA signaling in aleurone cells.
Gh_A13G1770	WRKY71OS	22	(-)	TGAC	S000447	positive and negative regulators of ABA signaling in aleurone cells.
Gh_A13G1770	WRKY71OS	187	(-)	TGAC	S000447	positive and negative regulators of ABA signaling in aleurone cells.
Gh_A13G1770	WRKY71OS	256	(+)	TGAC	S000447	positive and negative regulators of ABA signaling in aleurone cells.
Gh_A13G1770	WRKY71OS	335	(+)	TGAC	S000447	positive and negative regulators of ABA signaling in aleurone cells.
Gh_D01G0359	WRKY71OS	48	(+)	TGAC	S000447	positive and negative regulators of ABA signaling in aleurone cells.
Gh_D01G0359	WRKY71OS	75	(-)	TGAC	S000447	positive and negative regulators of ABA signaling in aleurone cells.
Gh_D01G0359	WRKY71OS	102	(-)	TGAC	S000447	positive and negative regulators of ABA signaling in aleurone cells.
Gh_D01G0359	WRKY71OS	111	(+)	TGAC	S000447	positive and negative regulators of ABA signaling in aleurone cells.
Gh_D01G0359	WRKY71OS	362	(-)	TGAC	S000447	positive and negative regulators of ABA signaling in aleurone cells.
Gh_D01G0359	WRKY71OS	423	(+)	TGAC	S000447	positive and negative regulators of ABA signaling in aleurone cells.
Gh_D01G0922	WRKY71OS	48	(+)	TGAC	S000447	positive and negative regulators of ABA signaling in aleurone cells.
Gh_D01G0922	WRKY71OS	75	(-)	TGAC	S000447	positive and negative regulators of ABA signaling in aleurone cells.
Gh_D01G0922	WRKY71OS	111	(+)	TGAC	S000447	positive and negative regulators of ABA signaling in aleurone cells.
Gh_D01G0922	WRKY71OS	139	(-)	TGAC	S000447	positive and negative regulators of ABA signaling in aleurone cells.
Gh_D01G0922	WRKY71OS	185	(+)	TGAC	S000447	positive and negative regulators of ABA signaling in aleurone cells.
Gh_D01G0922	WRKY71OS	320	(-)	TGAC	S000447	positive and negative regulators of ABA signaling in aleurone cells.
Gh_D01G0922	WRKY71OS	451	(+)	TGAC	S000447	positive and negative regulators of ABA signaling in aleurone cells.
Gh_D01G1707	WRKY71OS	111	(+)	TGAC	S000447	positive and negative regulators of ABA signaling in aleurone cells.
Gh_D01G1707	WRKY71OS	184	(-)	TGAC	S000447	positive and negative regulators of ABA signaling in aleurone cells.
Gh_D01G1707	WRKY71OS	436	(+)	TGAC	S000447	positive and negative regulators of ABA signaling in aleurone cells.
Gh_D01G1707	WRKY71OS	462	(-)	TGAC	S000447	positive and negative regulators of ABA signaling in aleurone cells.
Gh_D01G1707	WRKY71OS	554	(-)	TGAC	S000447	positive and negative regulators of ABA signaling in aleurone cells.
Gh_D01G1707	WRKY71OS	734	(-)	TGAC	S000447	positive and negative regulators of ABA signaling in aleurone cells.
Gh_D02G0408	WRKY71OS	55	(-)	TGAC	S000447	positive and negative regulators of ABA signaling in aleurone cells.
Gh_D02G0408	WRKY71OS	419	(+)	TGAC	S000447	positive and negative regulators of ABA signaling in aleurone cells.
Gh_D02G0408	WRKY71OS	462	(-)	TGAC	S000447	positive and negative regulators of ABA signaling in aleurone cells.
Gh_D03G0593	WRKY71OS	252	(+)	TGAC	S000447	positive and negative regulators of ABA signaling in aleurone cells.
Gh_D03G0593	WRKY71OS	265	(+)	TGAC	S000447	positive and negative regulators of ABA signaling in aleurone cells.
Gh_D03G1718	WRKY71OS	102	(+)	TGAC	S000447	positive and negative regulators of ABA signaling in aleurone cells.
Gh_D03G1718	WRKY71OS	176	(-)	TGAC	S000447	positive and negative regulators of ABA signaling in aleurone cells.
Gh_D04G2019	WRKY71OS	184	(-)	TGAC	S000447	positive and negative regulators of ABA signaling in aleurone cells.
Gh_D04G2019	WRKY71OS	262	(+)	TGAC	S000447	positive and negative regulators of ABA signaling in aleurone cells.
Gh_D04G2019	WRKY71OS	411	(-)	TGAC	S000447	positive and negative regulators of ABA signaling in aleurone cells.
Gh_D04G2019	WRKY71OS	775	(-)	TGAC	S000447	positive and negative regulators of ABA signaling in aleurone cells.
Gh_D05G0083	WRKY71OS	233	(+)	TGAC	S000447	positive and negative regulators of ABA signaling in aleurone cells.
Gh_D05G0083	WRKY71OS	247	(+)	TGAC	S000447	positive and negative regulators of ABA signaling in aleurone cells.
Gh_D05G0083	WRKY71OS	314	(-)	TGAC	S000447	positive and negative regulators of ABA signaling in aleurone cells.
Gh_D05G1753	WRKY71OS	38	(+)	TGAC	S000447	positive and negative regulators of ABA signaling in aleurone cells.
Gh_D05G1753	WRKY71OS	48	(+)	TGAC	S000447	positive and negative regulators of ABA signaling in aleurone cells.
Gh_D05G1753	WRKY71OS	75	(-)	TGAC	S000447	positive and negative regulators of ABA signaling in aleurone cells.
Gh_D05G1753	WRKY71OS	111	(+)	TGAC	S000447	positive and negative regulators of ABA signaling in aleurone cells.
Gh_D05G1753	WRKY71OS	484	(-)	TGAC	S000447	positive and negative regulators of ABA signaling in aleurone cells.
Gh_D06G0537	WRKY71OS	22	(-)	TGAC	S000447	positive and negative regulators of ABA signaling in aleurone cells.
Gh_D06G0537	WRKY71OS	187	(-)	TGAC	S000447	positive and negative regulators of ABA signaling in aleurone cells.
Gh_D06G0537	WRKY71OS	256	(+)	TGAC	S000447	positive and negative regulators of ABA signaling in aleurone cells.
Gh_D08G0518	WRKY71OS	307	(+)	TGAC	S000447	positive and negative regulators of ABA signaling in aleurone cells.
Gh_D08G0518	WRKY71OS	341	(-)	TGAC	S000447	positive and negative regulators of ABA signaling in aleurone cells.
Gh_D08G2460	WRKY71OS	258	(+)	TGAC	S000447	positive and negative regulators of ABA signaling in aleurone cells.
Gh_D11G0585	WRKY71OS	313	(-)	TGAC	S000447	positive and negative regulators of ABA signaling in aleurone cells.
Gh_D11G1406	WRKY71OS	307	(+)	TGAC	S000447	positive and negative regulators of ABA signaling in aleurone cells.
Gh_D11G1406	WRKY71OS	341	(-)	TGAC	S000447	positive and negative regulators of ABA signaling in aleurone cells.
Gh_D11G2569	WRKY71OS	196	(-)	TGAC	S000447	positive and negative regulators of ABA signaling in aleurone cells.
Gh_D11G2569	WRKY71OS	252	(+)	TGAC	S000447	positive and negative regulators of ABA signaling in aleurone cells.
Gh_D12G0886	WRKY71OS	313	(-)	TGAC	S000447	positive and negative regulators of ABA signaling in aleurone cells.
Gh_D12G0886	WRKY71OS	643	(+)	TGAC	S000447	positive and negative regulators of ABA signaling in aleurone cells.
Gh_D12G0886	WRKY71OS	738	(-)	TGAC	S000447	positive and negative regulators of ABA signaling in aleurone cells.
Gh_D13G2120	WRKY71OS	22	(-)	TGAC	S000447	positive and negative regulators of ABA signaling in aleurone cells.
Gh_D13G2120	WRKY71OS	187	(-)	TGAC	S000447	positive and negative regulators of ABA signaling in aleurone cells.
Gh_D13G2120	WRKY71OS	256	(+)	TGAC	S000447	positive and negative regulators of ABA signaling in aleurone cells.
Gh_Sca129121G01	WRKY71OS	184	(-)	TGAC	S000447	positive and negative regulators of ABA signaling in aleurone cells.

## Sheet: G. raimondii
GENE ID	Factor or Site Name	Loc.	(Str.)	Signal Sequence	SITE	FUNCTION
Gorai.002G047400	CGCGBOXAT	691	(-)	VCGCGB	S000501	A calmodulin-binding/CGCG box DNA-binding protein family involved in multiple signaling pathways in plants
Gorai.002G047400	CGCGBOXAT	691	(+)	VCGCGB	S000501	A calmodulin-binding/CGCG box DNA-binding protein family involved in multiple signaling pathways in plants
Gorai.002G047400	WRKY71OS	48	(+)	TGAC	S000447	positive and negative regulators of ABA signaling in aleurone cells.
Gorai.002G047400	WRKY71OS	75	(-)	TGAC	S000447	positive and negative regulators of ABA signaling in aleurone cells.
Gorai.002G047400	WRKY71OS	102	(-)	TGAC	S000447	positive and negative regulators of ABA signaling in aleurone cells.
Gorai.002G047400	WRKY71OS	111	(+)	TGAC	S000447	positive and negative regulators of ABA signaling in aleurone cells.
Gorai.002G047400	WRKY71OS	362	(-)	TGAC	S000447	positive and negative regulators of ABA signaling in aleurone cells.
Gorai.002G047400	WRKY71OS	423	(+)	TGAC	S000447	positive and negative regulators of ABA signaling in aleurone cells.
Gorai.002G047400	ASF1MOTIFCAMV	48	(+)	TGACG	S000024	Abiotic and biotic stress differentially stimulate "as-1 element" activity;
Gorai.002G047400	SURECOREATSULTR11	37	(+)	GAGAC	S000499	Core of sulfur-responsive element/a novel cis-acting element conferring sulfur deficiency response in Arabidopsis roots
Gorai.002G047400	MYBCORE	258	(-)	CNGTTR	S000176	dehydration/ water stress
Gorai.002G047400	MYBCORE	568	(-)	CNGTTR	S000176	dehydration/ water stress
Gorai.002G047400	MYCATRD22	315	(-)	CACATG	S000174	Dehydration/Water stress
Gorai.002G047400	CAATBOX1	46	(-)	CAAT	S000028	disease resistance/putative functions in response to environmental stresses
Gorai.002G047400	CAATBOX1	91	(+)	CAAT	S000028	disease resistance/putative functions in response to environmental stresses
Gorai.002G047400	CAATBOX1	157	(+)	CAAT	S000028	disease resistance/putative functions in response to environmental stresses
Gorai.002G047400	CAATBOX1	190	(-)	CAAT	S000028	disease resistance/putative functions in response to environmental stresses
Gorai.002G047400	CAATBOX1	214	(-)	CAAT	S000028	disease resistance/putative functions in response to environmental stresses
Gorai.002G047400	CAATBOX1	239	(+)	CAAT	S000028	disease resistance/putative functions in response to environmental stresses
Gorai.002G047400	CAATBOX1	298	(-)	CAAT	S000028	disease resistance/putative functions in response to environmental stresses
Gorai.002G047400	CAATBOX1	494	(+)	CAAT	S000028	disease resistance/putative functions in response to environmental stresses
Gorai.002G047400	CAATBOX1	561	(+)	CAAT	S000028	disease resistance/putative functions in response to environmental stresses
Gorai.002G047400	CAATBOX1	600	(+)	CAAT	S000028	disease resistance/putative functions in response to environmental stresses
Gorai.002G047400	CAATBOX1	679	(+)	CAAT	S000028	disease resistance/putative functions in response to environmental stresses
Gorai.002G047400	WBOXATNPR1	47	(+)	TTGAC	S000390	disease resistance/putative functions in response to environmental stresses
Gorai.002G047400	WBOXATNPR1	75	(-)	TTGAC	S000390	disease resistance/putative functions in response to environmental stresses
Gorai.002G047400	WBOXATNPR1	110	(+)	TTGAC	S000390	disease resistance/putative functions in response to environmental stresses
Gorai.002G047400	RAV1AAT	568	(+)	CAACA	S000314	DNA-binding domains
Gorai.002G047400	RAV1BAT	400	(-)	CACCTG	S000315	DNA-binding domains
Gorai.002G047400	DPBFCOREDCDC3	315	(-)	ACACNNG	S000292	have a pleiotropic defects in ABA response/growth-insensitivity to ABA
Gorai.002G047400	CCAATBOX1	298	(-)	CCAAT	S000030	HSE (Heat shock element)/found in the promoter of heat shock protein genes
Gorai.002G047400	CCAATBOX1	678	(+)	CCAAT	S000030	HSE (Heat shock element)/found in the promoter of heat shock protein genes
Gorai.002G047400	GT1CONSENSUS	125	(+)	GRWAAW	S000198	light regulation
Gorai.002G047400	GT1CONSENSUS	162	(+)	GRWAAW	S000198	light regulation
Gorai.002G047400	GT1CONSENSUS	327	(-)	GRWAAW	S000198	light regulation
Gorai.002G047400	GT1CONSENSUS	387	(-)	GRWAAW	S000198	light regulation
Gorai.002G047400	IBOXCORE	328	(-)	GATAA	S000199	Light-regulated transcription
Gorai.002G047400	INRNTPSADB	351	(-)	YTCANTYY	S000395	Light-regulated transcription
Gorai.002G047400	LTRE1HVBLT49	28	(+)	CCGAAA	S000250	low-temperature-responsive element
Gorai.002G047400	MYB2AT	258	(+)	TAACTG	S000177	MYB recognition site found in the promoters of the dehydration-responsive gene rd22
Gorai.002G047400	MYB2CONSENSUSAT	258	(+)	YAACKG	S000409	MYB recognition site found in the promoters of the dehydration-responsive gene rd22
Gorai.002G047400	MYCATERD1	315	(+)	CATGTG	S000413	MYC recognition sequence necessary for expression of erd1 (early responsive to dehydration) in arabidopsis
Gorai.002G047400	MYCCONSENSUSAT	315	(-)	CANNTG	S000407	MYC recognition site found in the promoters of the dehydration-responsive gene rd22
Gorai.002G047400	MYCCONSENSUSAT	315	(+)	CANNTG	S000407	MYC recognition site found in the promoters of the dehydration-responsive gene rd22
Gorai.002G047400	MYCCONSENSUSAT	400	(-)	CANNTG	S000407	MYC recognition site found in the promoters of the dehydration-responsive gene rd22
Gorai.002G047400	MYCCONSENSUSAT	400	(+)	CANNTG	S000407	MYC recognition site found in the promoters of the dehydration-responsive gene rd22
Gorai.002G047400	OSE2ROOTNODULE	515	(-)	CTCTT	S000468	promoters activated in infected cells of root nodules
Gorai.002G047400	CIACADIANLELHC	91	(+)	CAANNNNATC	S000252	Region necessary for circadian expression
Gorai.002G047400	GATABOX	97	(-)	GATA	S000039	Required for high level, light regulated, and tissue specific expression
Gorai.002G047400	GATABOX	254	(+)	GATA	S000039	Required for high level, light regulated, and tissue specific expression
Gorai.002G047400	GATABOX	263	(+)	GATA	S000039	Required for high level, light regulated, and tissue specific expression
Gorai.002G047400	GATABOX	329	(-)	GATA	S000039	Required for high level, light regulated, and tissue specific expression
Gorai.002G047400	GATABOX	376	(-)	GATA	S000039	Required for high level, light regulated, and tissue specific expression
Gorai.002G047400	GATABOX	557	(+)	GATA	S000039	Required for high level, light regulated, and tissue specific expression
Gorai.002G047400	GATABOX	577	(+)	GATA	S000039	Required for high level, light regulated, and tissue specific expression
Gorai.002G047400	GATABOX	639	(+)	GATA	S000039	Required for high level, light regulated, and tissue specific expression
Gorai.002G047400	GATABOX	641	(-)	GATA	S000039	Required for high level, light regulated, and tissue specific expression
Gorai.002G047400	REBETALGLHCB21	252	(+)	CGGATA	S000363	The DNA binding activity is high in etiolated plants
Gorai.002G121600	WRKY71OS	48	(+)	TGAC	S000447	positive and negative regulators of ABA signaling in aleurone cells.
Gorai.002G121600	WRKY71OS	75	(-)	TGAC	S000447	positive and negative regulators of ABA signaling in aleurone cells.
Gorai.002G121600	WRKY71OS	111	(+)	TGAC	S000447	positive and negative regulators of ABA signaling in aleurone cells.
Gorai.002G121600	WRKY71OS	185	(+)	TGAC	S000447	positive and negative regulators of ABA signaling in aleurone cells.
Gorai.002G121600	WRKY71OS	320	(-)	TGAC	S000447	positive and negative regulators of ABA signaling in aleurone cells.
Gorai.002G121600	WRKY71OS	454	(+)	TGAC	S000447	positive and negative regulators of ABA signaling in aleurone cells.
Gorai.002G121600	ASF1MOTIFCAMV	48	(+)	TGACG	S000024	Abiotic and biotic stress differentially stimulate "as-1 element" activity;
Gorai.002G121600	CBFHV	134	(+)	RYCGAC	S000497	cold acclimation
Gorai.002G121600	CBFHV	421	(-)	RYCGAC	S000497	cold acclimation
Gorai.002G121600	SURECOREATSULTR11	37	(+)	GAGAC	S000499	Core of sulfur-responsive element/a novel cis-acting element conferring sulfur deficiency response in Arabidopsis roots
Gorai.002G121600	SURECOREATSULTR11	513	(-)	GAGAC	S000499	Core of sulfur-responsive element/a novel cis-acting element conferring sulfur deficiency response in Arabidopsis roots
Gorai.002G121600	MYBCORE	258	(-)	CNGTTR	S000176	dehydration/ water stress
Gorai.002G121600	MYBCORE	368	(+)	CNGTTR	S000176	dehydration/ water stress
Gorai.002G121600	MYCATRD22	315	(-)	CACATG	S000174	Dehydration/Water stress
Gorai.002G121600	CAATBOX1	46	(-)	CAAT	S000028	disease resistance/putative functions in response to environmental stresses
Gorai.002G121600	CAATBOX1	157	(+)	CAAT	S000028	disease resistance/putative functions in response to environmental stresses
Gorai.002G121600	CAATBOX1	190	(-)	CAAT	S000028	disease resistance/putative functions in response to environmental stresses
Gorai.002G121600	CAATBOX1	239	(+)	CAAT	S000028	disease resistance/putative functions in response to environmental stresses
Gorai.002G121600	CAATBOX1	298	(-)	CAAT	S000028	disease resistance/putative functions in response to environmental stresses
Gorai.002G121600	CAATBOX1	322	(+)	CAAT	S000028	disease resistance/putative functions in response to environmental stresses
Gorai.002G121600	CAATBOX1	353	(-)	CAAT	S000028	disease resistance/putative functions in response to environmental stresses
Gorai.002G121600	CAATBOX1	622	(+)	CAAT	S000028	disease resistance/putative functions in response to environmental stresses
Gorai.002G121600	CAATBOX1	661	(+)	CAAT	S000028	disease resistance/putative functions in response to environmental stresses
Gorai.002G121600	CAATBOX1	752	(+)	CAAT	S000028	disease resistance/putative functions in response to environmental stresses
Gorai.002G121600	WBOXATNPR1	47	(+)	TTGAC	S000390	disease resistance/putative functions in response to environmental stresses
Gorai.002G121600	WBOXATNPR1	75	(-)	TTGAC	S000390	disease resistance/putative functions in response to environmental stresses
Gorai.002G121600	WBOXATNPR1	320	(-)	TTGAC	S000390	disease resistance/putative functions in response to environmental stresses
Gorai.002G121600	RAV1AAT	369	(-)	CAACA	S000314	DNA-binding domains
Gorai.002G121600	RAV1BAT	400	(-)	CACCTG	S000315	DNA-binding domains
Gorai.002G121600	ABRELATERD1	588	(+)	ACGTG	S000414	function in induction by dehydration stress and dark-induced senescence
Gorai.002G121600	DPBFCOREDCDC3	315	(-)	ACACNNG	S000292	have a pleiotropic defects in ABA response/growth-insensitivity to ABA
Gorai.002G121600	CCAATBOX1	298	(-)	CCAAT	S000030	HSE (Heat shock element)/found in the promoter of heat shock protein genes
Gorai.002G121600	CCAATBOX1	751	(+)	CCAAT	S000030	HSE (Heat shock element)/found in the promoter of heat shock protein genes
Gorai.002G121600	GT1CONSENSUS	68	(-)	GRWAAW	S000198	light regulation
Gorai.002G121600	GT1CONSENSUS	344	(+)	GRWAAW	S000198	light regulation
Gorai.002G121600	GT1CONSENSUS	387	(-)	GRWAAW	S000198	light regulation
Gorai.002G121600	INRNTPSADB	53	(-)	YTCANTYY	S000395	Light-regulated transcription
Gorai.002G121600	INRNTPSADB	351	(-)	YTCANTYY	S000395	Light-regulated transcription
Gorai.002G121600	INRNTPSADB	630	(+)	YTCANTYY	S000395	Light-regulated transcription
Gorai.002G121600	LTRE1HVBLT49	28	(+)	CCGAAA	S000250	low-temperature-responsive element
Gorai.002G121600	MYB1AT	219	(-)	WAACCA	S000408	MYB recognition site found in the promoters of the dehydration-responsive gene rd22
Gorai.002G121600	MYB1AT	506	(-)	WAACCA	S000408	MYB recognition site found in the promoters of the dehydration-responsive gene rd22
Gorai.002G121600	MYCATERD1	315	(+)	CATGTG	S000413	MYC recognition sequence necessary for expression of erd1 (early responsive to dehydration) in arabidopsis
Gorai.002G121600	MYCCONSENSUSAT	315	(-)	CANNTG	S000407	MYC recognition site found in the promoters of the dehydration-responsive gene rd22
Gorai.002G121600	MYCCONSENSUSAT	315	(+)	CANNTG	S000407	MYC recognition site found in the promoters of the dehydration-responsive gene rd22
Gorai.002G121600	MYCCONSENSUSAT	392	(-)	CANNTG	S000407	MYC recognition site found in the promoters of the dehydration-responsive gene rd22
Gorai.002G121600	MYCCONSENSUSAT	392	(+)	CANNTG	S000407	MYC recognition site found in the promoters of the dehydration-responsive gene rd22
Gorai.002G121600	MYCCONSENSUSAT	400	(-)	CANNTG	S000407	MYC recognition site found in the promoters of the dehydration-responsive gene rd22
Gorai.002G121600	MYCCONSENSUSAT	400	(+)	CANNTG	S000407	MYC recognition site found in the promoters of the dehydration-responsive gene rd22
Gorai.002G121600	MYCCONSENSUSAT	761	(-)	CANNTG	S000407	MYC recognition site found in the promoters of the dehydration-responsive gene rd22
Gorai.002G121600	MYCCONSENSUSAT	761	(+)	CANNTG	S000407	MYC recognition site found in the promoters of the dehydration-responsive gene rd22
Gorai.002G121600	OSE2ROOTNODULE	205	(-)	CTCTT	S000468	promoters activated in infected cells of root nodules
Gorai.002G121600	OSE2ROOTNODULE	582	(-)	CTCTT	S000468	promoters activated in infected cells of root nodules
Gorai.002G121600	ACGTATERD1	360	(-)	ACGT	S000415	required for etiolation-induced expression of erd1 (early responsive to dehydration) in Arabidopsis;
Gorai.002G121600	ACGTATERD1	360	(+)	ACGT	S000415	required for etiolation-induced expression of erd1 (early responsive to dehydration) in Arabidopsis;
Gorai.002G121600	ACGTATERD1	588	(-)	ACGT	S000415	required for etiolation-induced expression of erd1 (early responsive to dehydration) in Arabidopsis;
Gorai.002G121600	ACGTATERD1	588	(+)	ACGT	S000415	required for etiolation-induced expression of erd1 (early responsive to dehydration) in Arabidopsis;
Gorai.002G121600	GATABOX	97	(-)	GATA	S000039	Required for high level, light regulated, and tissue specific expression
Gorai.002G121600	GATABOX	254	(+)	GATA	S000039	Required for high level, light regulated, and tissue specific expression
Gorai.002G121600	GATABOX	263	(+)	GATA	S000039	Required for high level, light regulated, and tissue specific expression
Gorai.002G121600	GATABOX	618	(+)	GATA	S000039	Required for high level, light regulated, and tissue specific expression
Gorai.002G121600	GATABOX	638	(+)	GATA	S000039	Required for high level, light regulated, and tissue specific expression
Gorai.002G121600	GATABOX	712	(+)	GATA	S000039	Required for high level, light regulated, and tissue specific expression
Gorai.002G121600	REALPHALGLHCB21	218	(-)	AACCAA	S000362	The DNA binding activity is high in etiolated plants
Gorai.002G140000	WRKY71OS	57	(+)	TGAC	S000447	positive and negative regulators of ABA signaling in aleurone cells.
Gorai.002G140000	WRKY71OS	111	(+)	TGAC	S000447	positive and negative regulators of ABA signaling in aleurone cells.
Gorai.002G140000	WRKY71OS	184	(-)	TGAC	S000447	positive and negative regulators of ABA signaling in aleurone cells.
Gorai.002G140000	WRKY71OS	227	(+)	TGAC	S000447	positive and negative regulators of ABA signaling in aleurone cells.
Gorai.002G140000	SURECOREATSULTR11	37	(+)	GAGAC	S000499	Core of sulfur-responsive element/a novel cis-acting element conferring sulfur deficiency response in Arabidopsis roots
Gorai.002G140000	MYBCORE	288	(-)	CNGTTR	S000176	dehydration/ water stress
Gorai.002G140000	MYBCORE	291	(+)	CNGTTR	S000176	dehydration/ water stress
Gorai.002G140000	CAATBOX1	44	(+)	CAAT	S000028	disease resistance/putative functions in response to environmental stresses
Gorai.002G140000	CAATBOX1	144	(-)	CAAT	S000028	disease resistance/putative functions in response to environmental stresses
Gorai.002G140000	CAATBOX1	190	(-)	CAAT	S000028	disease resistance/putative functions in response to environmental stresses
Gorai.002G140000	RAV1AAT	292	(-)	CAACA	S000314	DNA-binding domains
Gorai.002G140000	CCAATBOX1	43	(+)	CCAAT	S000030	HSE (Heat shock element)/found in the promoter of heat shock protein genes
Gorai.002G140000	GT1CONSENSUS	52	(+)	GRWAAW	S000198	light regulation
Gorai.002G140000	GT1CONSENSUS	234	(+)	GRWAAW	S000198	light regulation
Gorai.002G140000	GT1CONSENSUS	265	(+)	GRWAAW	S000198	light regulation
Gorai.002G140000	INRNTPSADB	83	(-)	YTCANTYY	S000395	Light-regulated transcription
Gorai.002G140000	MYB2CONSENSUSAT	288	(+)	YAACKG	S000409	MYB recognition site found in the promoters of the dehydration-responsive gene rd22
Gorai.002G140000	MYCCONSENSUSAT	288	(-)	CANNTG	S000407	MYC recognition site found in the promoters of the dehydration-responsive gene rd22
Gorai.002G140000	MYCCONSENSUSAT	288	(+)	CANNTG	S000407	MYC recognition site found in the promoters of the dehydration-responsive gene rd22
Gorai.002G140000	TAAAGSTKST1	152	(+)	TAAAG	S000387	transcription factors in guard cell-specific gene expression
Gorai.002G140000	TAAAGSTKST1	218	(-)	TAAAG	S000387	transcription factors in guard cell-specific gene expression
Gorai.002G206900	WRKY71OS	111	(+)	TGAC	S000447	positive and negative regulators of ABA signaling in aleurone cells.
Gorai.002G206900	WRKY71OS	184	(-)	TGAC	S000447	positive and negative regulators of ABA signaling in aleurone cells.
Gorai.002G206900	WRKY71OS	451	(+)	TGAC	S000447	positive and negative regulators of ABA signaling in aleurone cells.
Gorai.002G206900	WRKY71OS	749	(-)	TGAC	S000447	positive and negative regulators of ABA signaling in aleurone cells.
Gorai.002G206900	SURECOREATSULTR11	37	(+)	GAGAC	S000499	Core of sulfur-responsive element/a novel cis-acting element conferring sulfur deficiency response in Arabidopsis roots
Gorai.002G206900	MYBCORE	258	(-)	CNGTTR	S000176	dehydration/ water stress
Gorai.002G206900	MYBCORE	392	(-)	CNGTTR	S000176	dehydration/ water stress
Gorai.002G206900	MYBCORE	655	(-)	CNGTTR	S000176	dehydration/ water stress
Gorai.002G206900	CAATBOX1	144	(-)	CAAT	S000028	disease resistance/putative functions in response to environmental stresses
Gorai.002G206900	CAATBOX1	190	(-)	CAAT	S000028	disease resistance/putative functions in response to environmental stresses
Gorai.002G206900	CAATBOX1	214	(-)	CAAT	S000028	disease resistance/putative functions in response to environmental stresses
Gorai.002G206900	CAATBOX1	249	(+)	CAAT	S000028	disease resistance/putative functions in response to environmental stresses
Gorai.002G206900	CAATBOX1	368	(+)	CAAT	S000028	disease resistance/putative functions in response to environmental stresses
Gorai.002G206900	CAATBOX1	386	(+)	CAAT	S000028	disease resistance/putative functions in response to environmental stresses
Gorai.002G206900	CAATBOX1	421	(-)	CAAT	S000028	disease resistance/putative functions in response to environmental stresses
Gorai.002G206900	CAATBOX1	497	(+)	CAAT	S000028	disease resistance/putative functions in response to environmental stresses
Gorai.002G206900	CAATBOX1	503	(+)	CAAT	S000028	disease resistance/putative functions in response to environmental stresses
Gorai.002G206900	CAATBOX1	680	(-)	CAAT	S000028	disease resistance/putative functions in response to environmental stresses
Gorai.002G206900	WBOXATNPR1	749	(-)	TTGAC	S000390	disease resistance/putative functions in response to environmental stresses
Gorai.002G206900	RAV1AAT	472	(-)	CAACA	S000314	DNA-binding domains
Gorai.002G206900	ABRELATERD1	588	(+)	ACGTG	S000414	function in induction by dehydration stress and dark-induced senescence
Gorai.002G206900	ABRELATERD1	704	(+)	ACGTG	S000414	function in induction by dehydration stress and dark-induced senescence
Gorai.002G206900	CCAATBOX1	385	(+)	CCAAT	S000030	HSE (Heat shock element)/found in the promoter of heat shock protein genes
Gorai.002G206900	GT1CONSENSUS	45	(+)	GRWAAW	S000198	light regulation
Gorai.002G206900	GT1CONSENSUS	323	(+)	GRWAAW	S000198	light regulation
Gorai.002G206900	GT1CONSENSUS	428	(+)	GRWAAW	S000198	light regulation
Gorai.002G206900	GT1CONSENSUS	482	(+)	GRWAAW	S000198	light regulation
Gorai.002G206900	GT1CONSENSUS	483	(+)	GRWAAW	S000198	light regulation
Gorai.002G206900	GT1CONSENSUS	626	(+)	GRWAAW	S000198	light regulation
Gorai.002G206900	GT1CONSENSUS	659	(+)	GRWAAW	S000198	light regulation
Gorai.002G206900	IBOXCORE	45	(+)	GATAA	S000199	Light-regulated transcription
Gorai.002G206900	IBOXCORE	323	(+)	GATAA	S000199	Light-regulated transcription
Gorai.002G206900	INRNTPSADB	53	(-)	YTCANTYY	S000395	Light-regulated transcription
Gorai.002G206900	INRNTPSADB	83	(-)	YTCANTYY	S000395	Light-regulated transcription
Gorai.002G206900	INRNTPSADB	419	(-)	YTCANTYY	S000395	Light-regulated transcription
Gorai.002G206900	INRNTPSADB	429	(-)	YTCANTYY	S000395	Light-regulated transcription
Gorai.002G206900	LTRE1HVBLT49	416	(+)	CCGAAA	S000250	low-temperature-responsive element
Gorai.002G206900	MYB2AT	258	(+)	TAACTG	S000177	MYB recognition site found in the promoters of the dehydration-responsive gene rd22
Gorai.002G206900	MYB2CONSENSUSAT	258	(+)	YAACKG	S000409	MYB recognition site found in the promoters of the dehydration-responsive gene rd22
Gorai.002G206900	MYB2CONSENSUSAT	392	(+)	YAACKG	S000409	MYB recognition site found in the promoters of the dehydration-responsive gene rd22
Gorai.002G206900	MYB2CONSENSUSAT	655	(+)	YAACKG	S000409	MYB recognition site found in the promoters of the dehydration-responsive gene rd22
Gorai.002G206900	MYCCONSENSUSAT	392	(-)	CANNTG	S000407	MYC recognition site found in the promoters of the dehydration-responsive gene rd22
Gorai.002G206900	MYCCONSENSUSAT	392	(+)	CANNTG	S000407	MYC recognition site found in the promoters of the dehydration-responsive gene rd22
Gorai.002G206900	MYCCONSENSUSAT	400	(-)	CANNTG	S000407	MYC recognition site found in the promoters of the dehydration-responsive gene rd22
Gorai.002G206900	MYCCONSENSUSAT	400	(+)	CANNTG	S000407	MYC recognition site found in the promoters of the dehydration-responsive gene rd22
Gorai.002G206900	OSE2ROOTNODULE	205	(-)	CTCTT	S000468	promoters activated in infected cells of root nodules
Gorai.002G206900	CIACADIANLELHC	332	(-)	CAANNNNATC	S000252	Region necessary for circadian expression
Gorai.002G206900	ABREOSRAB21	584	(-)	ACGTSSSC	S000012	Regulation of abscisic acid-induced transcription
Gorai.002G206900	ACGTATERD1	588	(-)	ACGT	S000415	required for etiolation-induced expression of erd1 (early responsive to dehydration) in Arabidopsis;
Gorai.002G206900	ACGTATERD1	588	(+)	ACGT	S000415	required for etiolation-induced expression of erd1 (early responsive to dehydration) in Arabidopsis;
Gorai.002G206900	ACGTATERD1	704	(-)	ACGT	S000415	required for etiolation-induced expression of erd1 (early responsive to dehydration) in Arabidopsis;
Gorai.002G206900	ACGTATERD1	704	(+)	ACGT	S000415	required for etiolation-induced expression of erd1 (early responsive to dehydration) in Arabidopsis;
Gorai.002G206900	ACGTATERD1	728	(-)	ACGT	S000415	required for etiolation-induced expression of erd1 (early responsive to dehydration) in Arabidopsis;
Gorai.002G206900	ACGTATERD1	728	(+)	ACGT	S000415	required for etiolation-induced expression of erd1 (early responsive to dehydration) in Arabidopsis;
Gorai.002G206900	GATABOX	45	(+)	GATA	S000039	Required for high level, light regulated, and tissue specific expression
Gorai.002G206900	GATABOX	263	(+)	GATA	S000039	Required for high level, light regulated, and tissue specific expression
Gorai.002G206900	GATABOX	323	(+)	GATA	S000039	Required for high level, light regulated, and tissue specific expression
Gorai.002G206900	GATABOX	374	(+)	GATA	S000039	Required for high level, light regulated, and tissue specific expression
Gorai.002G206900	GATABOX	376	(-)	GATA	S000039	Required for high level, light regulated, and tissue specific expression
Gorai.002G206900	GATABOX	500	(-)	GATA	S000039	Required for high level, light regulated, and tissue specific expression
Gorai.002G206900	GATABOX	648	(+)	GATA	S000039	Required for high level, light regulated, and tissue specific expression
Gorai.002G206900	TAAAGSTKST1	152	(+)	TAAAG	S000387	transcription factors in guard cell-specific gene expression
Gorai.003G023400	WRKY71OS	111	(+)	TGAC	S000447	positive and negative regulators of ABA signaling in aleurone cells.
Gorai.003G023400	WRKY71OS	184	(-)	TGAC	S000447	positive and negative regulators of ABA signaling in aleurone cells.
Gorai.003G023400	WRKY71OS	227	(+)	TGAC	S000447	positive and negative regulators of ABA signaling in aleurone cells.
Gorai.003G023400	SURECOREATSULTR11	37	(+)	GAGAC	S000499	Core of sulfur-responsive element/a novel cis-acting element conferring sulfur deficiency response in Arabidopsis roots
Gorai.003G023400	MYBCORE	288	(-)	CNGTTR	S000176	dehydration/ water stress
Gorai.003G023400	MYBCORE	291	(+)	CNGTTR	S000176	dehydration/ water stress
Gorai.003G023400	CAATBOX1	144	(-)	CAAT	S000028	disease resistance/putative functions in response to environmental stresses
Gorai.003G023400	CAATBOX1	190	(-)	CAAT	S000028	disease resistance/putative functions in response to environmental stresses
Gorai.003G023400	RAV1AAT	292	(-)	CAACA	S000314	DNA-binding domains
Gorai.003G023400	RAV1AAT	349	(-)	CAACA	S000314	DNA-binding domains
Gorai.003G023400	DPBFCOREDCDC3	337	(-)	ACACNNG	S000292	have a pleiotropic defects in ABA response/growth-insensitivity to ABA
Gorai.003G023400	GT1CONSENSUS	234	(+)	GRWAAW	S000198	light regulation
Gorai.003G023400	GT1CONSENSUS	265	(+)	GRWAAW	S000198	light regulation
Gorai.003G023400	INRNTPSADB	53	(-)	YTCANTYY	S000395	Light-regulated transcription
Gorai.003G023400	INRNTPSADB	83	(-)	YTCANTYY	S000395	Light-regulated transcription
Gorai.003G023400	MYB2CONSENSUSAT	288	(+)	YAACKG	S000409	MYB recognition site found in the promoters of the dehydration-responsive gene rd22
Gorai.003G023400	MYCCONSENSUSAT	288	(-)	CANNTG	S000407	MYC recognition site found in the promoters of the dehydration-responsive gene rd22
Gorai.003G023400	MYCCONSENSUSAT	288	(+)	CANNTG	S000407	MYC recognition site found in the promoters of the dehydration-responsive gene rd22
Gorai.003G023400	TAAAGSTKST1	152	(+)	TAAAG	S000387	transcription factors in guard cell-specific gene expression
Gorai.003G023400	TAAAGSTKST1	218	(-)	TAAAG	S000387	transcription factors in guard cell-specific gene expression
Gorai.004G058400	CGCGBOXAT	646	(-)	VCGCGB	S000501	A calmodulin-binding/CGCG box DNA-binding protein family involved in multiple signaling pathways in plants
Gorai.004G058400	CGCGBOXAT	646	(+)	VCGCGB	S000501	A calmodulin-binding/CGCG box DNA-binding protein family involved in multiple signaling pathways in plants
Gorai.004G058400	WRKY71OS	307	(+)	TGAC	S000447	positive and negative regulators of ABA signaling in aleurone cells.
Gorai.004G058400	WRKY71OS	341	(-)	TGAC	S000447	positive and negative regulators of ABA signaling in aleurone cells.
Gorai.004G058400	ABRERATCAL	669	(-)	MACGYGB	S000507	ABRE-related sequence" or "Repeated sequence motifs" identified in the upstream regions of 162 Ca(2+)-responsive upregulated genes
Gorai.004G058400	SURECOREATSULTR11	318	(-)	GAGAC	S000499	Core of sulfur-responsive element/a novel cis-acting element conferring sulfur deficiency response in Arabidopsis roots
Gorai.004G058400	MYBCORE	220	(-)	CNGTTR	S000176	dehydration/ water stress
Gorai.004G058400	MYBCORE	258	(-)	CNGTTR	S000176	dehydration/ water stress
Gorai.004G058400	MYBCORE	343	(-)	CNGTTR	S000176	dehydration/ water stress
Gorai.004G058400	MYBCORE	468	(+)	CNGTTR	S000176	dehydration/ water stress
Gorai.004G058400	MYBCORE	576	(-)	CNGTTR	S000176	dehydration/ water stress
Gorai.004G058400	CAATBOX1	54	(+)	CAAT	S000028	disease resistance/putative functions in response to environmental stresses
Gorai.004G058400	CAATBOX1	110	(-)	CAAT	S000028	disease resistance/putative functions in response to environmental stresses
Gorai.004G058400	CAATBOX1	144	(-)	CAAT	S000028	disease resistance/putative functions in response to environmental stresses
Gorai.004G058400	CAATBOX1	157	(+)	CAAT	S000028	disease resistance/putative functions in response to environmental stresses
Gorai.004G058400	CAATBOX1	169	(+)	CAAT	S000028	disease resistance/putative functions in response to environmental stresses
Gorai.004G058400	CAATBOX1	190	(-)	CAAT	S000028	disease resistance/putative functions in response to environmental stresses
Gorai.004G058400	CAATBOX1	278	(-)	CAAT	S000028	disease resistance/putative functions in response to environmental stresses
Gorai.004G058400	CAATBOX1	412	(+)	CAAT	S000028	disease resistance/putative functions in response to environmental stresses
Gorai.004G058400	CAATBOX1	434	(+)	CAAT	S000028	disease resistance/putative functions in response to environmental stresses
Gorai.004G058400	CAATBOX1	618	(-)	CAAT	S000028	disease resistance/putative functions in response to environmental stresses
Gorai.004G058400	WBOXATNPR1	341	(-)	TTGAC	S000390	disease resistance/putative functions in response to environmental stresses
Gorai.004G058400	RAV1AAT	393	(-)	CAACA	S000314	DNA-binding domains
Gorai.004G058400	ABRELATERD1	315	(-)	ACGTG	S000414	function in induction by dehydration stress and dark-induced senescence
Gorai.004G058400	GT1CONSENSUS	125	(+)	GRWAAW	S000198	light regulation
Gorai.004G058400	GT1CONSENSUS	126	(+)	GRWAAW	S000198	light regulation
Gorai.004G058400	GT1CONSENSUS	419	(-)	GRWAAW	S000198	light regulation
Gorai.004G058400	GT1CONSENSUS	551	(-)	GRWAAW	S000198	light regulation
Gorai.004G058400	GT1CONSENSUS	559	(+)	GRWAAW	S000198	light regulation
Gorai.004G058400	IBOXCORE	420	(-)	GATAA	S000199	Light-regulated transcription
Gorai.004G058400	IBOXCORE	552	(-)	GATAA	S000199	Light-regulated transcription
Gorai.004G058400	IBOXCORE	559	(+)	GATAA	S000199	Light-regulated transcription
Gorai.004G058400	LTRE1HVBLT49	88	(+)	CCGAAA	S000250	low-temperature-responsive element
Gorai.004G058400	MYB2AT	258	(+)	TAACTG	S000177	MYB recognition site found in the promoters of the dehydration-responsive gene rd22
Gorai.004G058400	MYB2CONSENSUSAT	220	(+)	YAACKG	S000409	MYB recognition site found in the promoters of the dehydration-responsive gene rd22
Gorai.004G058400	MYB2CONSENSUSAT	258	(+)	YAACKG	S000409	MYB recognition site found in the promoters of the dehydration-responsive gene rd22
Gorai.004G058400	MYB2CONSENSUSAT	576	(+)	YAACKG	S000409	MYB recognition site found in the promoters of the dehydration-responsive gene rd22
Gorai.004G058400	MYCCONSENSUSAT	220	(-)	CANNTG	S000407	MYC recognition site found in the promoters of the dehydration-responsive gene rd22
Gorai.004G058400	MYCCONSENSUSAT	220	(+)	CANNTG	S000407	MYC recognition site found in the promoters of the dehydration-responsive gene rd22
Gorai.004G058400	MYCCONSENSUSAT	576	(-)	CANNTG	S000407	MYC recognition site found in the promoters of the dehydration-responsive gene rd22
Gorai.004G058400	MYCCONSENSUSAT	576	(+)	CANNTG	S000407	MYC recognition site found in the promoters of the dehydration-responsive gene rd22
Gorai.004G058400	GT1GMSCAM4	126	(+)	GAAAAA	S000453	Plays a role in pathogen- and salt-induced
Gorai.004G058400	OSE2ROOTNODULE	114	(+)	CTCTT	S000468	promoters activated in infected cells of root nodules
Gorai.004G058400	OSE2ROOTNODULE	603	(-)	CTCTT	S000468	promoters activated in infected cells of root nodules
Gorai.004G058400	OSE2ROOTNODULE	637	(-)	CTCTT	S000468	promoters activated in infected cells of root nodules
Gorai.004G058400	CIACADIANLELHC	220	(+)	CAANNNNATC	S000252	Region necessary for circadian expression
Gorai.004G058400	ACGTATERD1	316	(-)	ACGT	S000415	required for etiolation-induced expression of erd1 (early responsive to dehydration) in Arabidopsis;
Gorai.004G058400	ACGTATERD1	316	(+)	ACGT	S000415	required for etiolation-induced expression of erd1 (early responsive to dehydration) in Arabidopsis;
Gorai.004G058400	GATABOX	4	(+)	GATA	S000039	Required for high level, light regulated, and tissue specific expression
Gorai.004G058400	GATABOX	8	(+)	GATA	S000039	Required for high level, light regulated, and tissue specific expression
Gorai.004G058400	GATABOX	85	(-)	GATA	S000039	Required for high level, light regulated, and tissue specific expression
Gorai.004G058400	GATABOX	232	(+)	GATA	S000039	Required for high level, light regulated, and tissue specific expression
Gorai.004G058400	GATABOX	332	(-)	GATA	S000039	Required for high level, light regulated, and tissue specific expression
Gorai.004G058400	GATABOX	376	(-)	GATA	S000039	Required for high level, light regulated, and tissue specific expression
Gorai.004G058400	GATABOX	415	(-)	GATA	S000039	Required for high level, light regulated, and tissue specific expression
Gorai.004G058400	GATABOX	421	(-)	GATA	S000039	Required for high level, light regulated, and tissue specific expression
Gorai.004G058400	GATABOX	541	(+)	GATA	S000039	Required for high level, light regulated, and tissue specific expression
Gorai.004G058400	GATABOX	553	(-)	GATA	S000039	Required for high level, light regulated, and tissue specific expression
Gorai.004G058400	GATABOX	559	(+)	GATA	S000039	Required for high level, light regulated, and tissue specific expression
Gorai.004G058400	GATABOX	569	(+)	GATA	S000039	Required for high level, light regulated, and tissue specific expression
Gorai.004G058400	REBETALGLHCB21	85	(-)	CGGATA	S000363	The DNA binding activity is high in etiolated plants
Gorai.004G058400	TAAAGSTKST1	203	(+)	TAAAG	S000387	transcription factors in guard cell-specific gene expression
Gorai.004G274000	WRKY71OS	258	(+)	TGAC	S000447	positive and negative regulators of ABA signaling in aleurone cells.
Gorai.004G274000	SURECOREATSULTR11	89	(-)	GAGAC	S000499	Core of sulfur-responsive element/a novel cis-acting element conferring sulfur deficiency response in Arabidopsis roots
Gorai.004G274000	MYBCORE	11	(-)	CNGTTR	S000176	dehydration/ water stress
Gorai.004G274000	MYBCORE	228	(-)	CNGTTR	S000176	dehydration/ water stress
Gorai.004G274000	MYBCORE	300	(+)	CNGTTR	S000176	dehydration/ water stress
Gorai.004G274000	CAATBOX1	94	(+)	CAAT	S000028	disease resistance/putative functions in response to environmental stresses
Gorai.004G274000	CAATBOX1	150	(+)	CAAT	S000028	disease resistance/putative functions in response to environmental stresses
Gorai.004G274000	CAATBOX1	155	(+)	CAAT	S000028	disease resistance/putative functions in response to environmental stresses
Gorai.004G274000	CAATBOX1	190	(-)	CAAT	S000028	disease resistance/putative functions in response to environmental stresses
Gorai.004G274000	CAATBOX1	208	(-)	CAAT	S000028	disease resistance/putative functions in response to environmental stresses
Gorai.004G274000	CAATBOX1	219	(-)	CAAT	S000028	disease resistance/putative functions in response to environmental stresses
Gorai.004G274000	CAATBOX1	269	(-)	CAAT	S000028	disease resistance/putative functions in response to environmental stresses
Gorai.004G274000	CAATBOX1	286	(-)	CAAT	S000028	disease resistance/putative functions in response to environmental stresses
Gorai.004G274000	CAATBOX1	318	(-)	CAAT	S000028	disease resistance/putative functions in response to environmental stresses
Gorai.004G274000	RAV1AAT	64	(+)	CAACA	S000314	DNA-binding domains
Gorai.004G274000	RAV1AAT	67	(+)	CAACA	S000314	DNA-binding domains
Gorai.004G274000	CCAATBOX1	93	(+)	CCAAT	S000030	HSE (Heat shock element)/found in the promoter of heat shock protein genes
Gorai.004G274000	CCAATBOX1	286	(-)	CCAAT	S000030	HSE (Heat shock element)/found in the promoter of heat shock protein genes
Gorai.004G274000	GT1CONSENSUS	113	(-)	GRWAAW	S000198	light regulation
Gorai.004G274000	GT1CONSENSUS	247	(+)	GRWAAW	S000198	light regulation
Gorai.004G274000	GT1CONSENSUS	334	(+)	GRWAAW	S000198	light regulation
Gorai.004G274000	GT1CONSENSUS	390	(+)	GRWAAW	S000198	light regulation
Gorai.004G274000	INRNTPSADB	316	(-)	YTCANTYY	S000395	Light-regulated transcription
Gorai.004G274000	MYB2CONSENSUSAT	121	(-)	YAACKG	S000409	MYB recognition site found in the promoters of the dehydration-responsive gene rd22
Gorai.004G274000	MYB2CONSENSUSAT	228	(+)	YAACKG	S000409	MYB recognition site found in the promoters of the dehydration-responsive gene rd22
Gorai.004G274000	MYCCONSENSUSAT	368	(-)	CANNTG	S000407	MYC recognition site found in the promoters of the dehydration-responsive gene rd22
Gorai.004G274000	MYCCONSENSUSAT	368	(+)	CANNTG	S000407	MYC recognition site found in the promoters of the dehydration-responsive gene rd22
Gorai.004G274000	GT1GMSCAM4	113	(-)	GAAAAA	S000453	Plays a role in pathogen- and salt-induced
Gorai.004G274000	GT1GMSCAM4	247	(+)	GAAAAA	S000453	Plays a role in pathogen- and salt-induced
Gorai.004G274000	OSE2ROOTNODULE	110	(+)	CTCTT	S000468	promoters activated in infected cells of root nodules
Gorai.004G274000	OSE2ROOTNODULE	135	(-)	CTCTT	S000468	promoters activated in infected cells of root nodules
Gorai.004G274000	OSE2ROOTNODULE	175	(+)	CTCTT	S000468	promoters activated in infected cells of root nodules
Gorai.004G274000	GATABOX	139	(+)	GATA	S000039	Required for high level, light regulated, and tissue specific expression
Gorai.004G274000	GATABOX	216	(+)	GATA	S000039	Required for high level, light regulated, and tissue specific expression
Gorai.004G274000	GATABOX	272	(+)	GATA	S000039	Required for high level, light regulated, and tissue specific expression
Gorai.005G046900	WRKY71OS	55	(-)	TGAC	S000447	positive and negative regulators of ABA signaling in aleurone cells.
Gorai.005G046900	WRKY71OS	419	(+)	TGAC	S000447	positive and negative regulators of ABA signaling in aleurone cells.
Gorai.005G046900	WRKY71OS	462	(-)	TGAC	S000447	positive and negative regulators of ABA signaling in aleurone cells.
Gorai.005G046900	ASF1MOTIFCAMV	461	(-)	TGACG	S000024	Abiotic and biotic stress differentially stimulate "as-1 element" activity;
Gorai.005G046900	CBFHV	6	(-)	RYCGAC	S000497	cold acclimation
Gorai.005G046900	CBFHV	6	(+)	RYCGAC	S000497	cold acclimation
Gorai.005G046900	MYBCORE	11	(+)	CNGTTR	S000176	dehydration/ water stress
Gorai.005G046900	MYBCORE	355	(-)	CNGTTR	S000176	dehydration/ water stress
Gorai.005G046900	MYBCORE	358	(+)	CNGTTR	S000176	dehydration/ water stress
Gorai.005G046900	MYBCORE	529	(+)	CNGTTR	S000176	dehydration/ water stress
Gorai.005G046900	CAATBOX1	256	(+)	CAAT	S000028	disease resistance/putative functions in response to environmental stresses
Gorai.005G046900	CAATBOX1	286	(+)	CAAT	S000028	disease resistance/putative functions in response to environmental stresses
Gorai.005G046900	CAATBOX1	317	(+)	CAAT	S000028	disease resistance/putative functions in response to environmental stresses
Gorai.005G046900	CAATBOX1	401	(+)	CAAT	S000028	disease resistance/putative functions in response to environmental stresses
Gorai.005G046900	CAATBOX1	467	(-)	CAAT	S000028	disease resistance/putative functions in response to environmental stresses
Gorai.005G046900	CAATBOX1	482	(-)	CAAT	S000028	disease resistance/putative functions in response to environmental stresses
Gorai.005G046900	CAATBOX1	489	(-)	CAAT	S000028	disease resistance/putative functions in response to environmental stresses
Gorai.005G046900	WBOXATNPR1	55	(-)	TTGAC	S000390	disease resistance/putative functions in response to environmental stresses
Gorai.005G046900	RAV1AAT	12	(-)	CAACA	S000314	DNA-binding domains
Gorai.005G046900	RAV1AAT	94	(+)	CAACA	S000314	DNA-binding domains
Gorai.005G046900	RAV1AAT	359	(-)	CAACA	S000314	DNA-binding domains
Gorai.005G046900	CCAATBOX1	255	(+)	CCAAT	S000030	HSE (Heat shock element)/found in the promoter of heat shock protein genes
Gorai.005G046900	GT1CONSENSUS	279	(-)	GRWAAW	S000198	light regulation
Gorai.005G046900	GT1CONSENSUS	414	(+)	GRWAAW	S000198	light regulation
Gorai.005G046900	GT1CONSENSUS	498	(+)	GRWAAW	S000198	light regulation
Gorai.005G046900	IBOXCORE	280	(-)	GATAA	S000199	Light-regulated transcription
Gorai.005G046900	IBOXCORE	414	(+)	GATAA	S000199	Light-regulated transcription
Gorai.005G046900	INRNTPSADB	212	(-)	YTCANTYY	S000395	Light-regulated transcription
Gorai.005G046900	INRNTPSADB	465	(-)	YTCANTYY	S000395	Light-regulated transcription
Gorai.005G046900	INRNTPSADB	480	(-)	YTCANTYY	S000395	Light-regulated transcription
Gorai.005G046900	MYB2CONSENSUSAT	355	(+)	YAACKG	S000409	MYB recognition site found in the promoters of the dehydration-responsive gene rd22
Gorai.005G046900	MYB2CONSENSUSAT	529	(-)	YAACKG	S000409	MYB recognition site found in the promoters of the dehydration-responsive gene rd22
Gorai.005G046900	MYCCONSENSUSAT	355	(-)	CANNTG	S000407	MYC recognition site found in the promoters of the dehydration-responsive gene rd22
Gorai.005G046900	MYCCONSENSUSAT	355	(+)	CANNTG	S000407	MYC recognition site found in the promoters of the dehydration-responsive gene rd22
Gorai.005G046900	MYCCONSENSUSAT	529	(-)	CANNTG	S000407	MYC recognition site found in the promoters of the dehydration-responsive gene rd22
Gorai.005G046900	MYCCONSENSUSAT	529	(+)	CANNTG	S000407	MYC recognition site found in the promoters of the dehydration-responsive gene rd22
Gorai.005G046900	OSE1ROOTNODULE	275	(-)	AAAGAT	S000467	promoters activated in infected cells of root nodules
Gorai.005G046900	OSE2ROOTNODULE	194	(-)	CTCTT	S000468	promoters activated in infected cells of root nodules
Gorai.005G046900	OSE2ROOTNODULE	296	(-)	CTCTT	S000468	promoters activated in infected cells of root nodules
Gorai.005G046900	GATABOX	281	(-)	GATA	S000039	Required for high level, light regulated, and tissue specific expression
Gorai.005G046900	GATABOX	414	(+)	GATA	S000039	Required for high level, light regulated, and tissue specific expression
Gorai.007G063100	WRKY71OS	313	(-)	TGAC	S000447	positive and negative regulators of ABA signaling in aleurone cells.
Gorai.007G063100	ASF1MOTIFCAMV	312	(-)	TGACG	S000024	Abiotic and biotic stress differentially stimulate "as-1 element" activity;
Gorai.007G063100	MYBCORE	331	(+)	CNGTTR	S000176	dehydration/ water stress
Gorai.007G063100	CAATBOX1	44	(+)	CAAT	S000028	disease resistance/putative functions in response to environmental stresses
Gorai.007G063100	CAATBOX1	137	(+)	CAAT	S000028	disease resistance/putative functions in response to environmental stresses
Gorai.007G063100	CAATBOX1	157	(+)	CAAT	S000028	disease resistance/putative functions in response to environmental stresses
Gorai.007G063100	CAATBOX1	190	(-)	CAAT	S000028	disease resistance/putative functions in response to environmental stresses
Gorai.007G063100	DPBFCOREDCDC3	74	(+)	ACACNNG	S000292	have a pleiotropic defects in ABA response/growth-insensitivity to ABA
Gorai.007G063100	CCAATBOX1	43	(+)	CCAAT	S000030	HSE (Heat shock element)/found in the promoter of heat shock protein genes
Gorai.007G063100	CCAATBOX1	136	(+)	CCAAT	S000030	HSE (Heat shock element)/found in the promoter of heat shock protein genes
Gorai.007G063100	GT1CONSENSUS	306	(-)	GRWAAW	S000198	light regulation
Gorai.007G063100	IBOXCORE	67	(+)	GATAA	S000199	Light-regulated transcription
Gorai.007G063100	IBOXCORE	339	(-)	GATAA	S000199	Light-regulated transcription
Gorai.007G063100	MYB1AT	69	(+)	WAACCA	S000408	MYB recognition site found in the promoters of the dehydration-responsive gene rd22
Gorai.007G063100	MYB1AT	521	(-)	WAACCA	S000408	MYB recognition site found in the promoters of the dehydration-responsive gene rd22
Gorai.007G063100	MYB1AT	741	(+)	WAACCA	S000408	MYB recognition site found in the promoters of the dehydration-responsive gene rd22
Gorai.007G063100	MYCCONSENSUSAT	400	(-)	CANNTG	S000407	MYC recognition site found in the promoters of the dehydration-responsive gene rd22
Gorai.007G063100	MYCCONSENSUSAT	400	(+)	CANNTG	S000407	MYC recognition site found in the promoters of the dehydration-responsive gene rd22
Gorai.007G063100	MYCCONSENSUSAT	630	(-)	CANNTG	S000407	MYC recognition site found in the promoters of the dehydration-responsive gene rd22
Gorai.007G063100	MYCCONSENSUSAT	630	(+)	CANNTG	S000407	MYC recognition site found in the promoters of the dehydration-responsive gene rd22
Gorai.007G063100	OSE2ROOTNODULE	164	(-)	CTCTT	S000468	promoters activated in infected cells of root nodules
Gorai.007G063100	OSE2ROOTNODULE	205	(-)	CTCTT	S000468	promoters activated in infected cells of root nodules
Gorai.007G063100	OSE2ROOTNODULE	386	(+)	CTCTT	S000468	promoters activated in infected cells of root nodules
Gorai.007G063100	OSE2ROOTNODULE	466	(-)	CTCTT	S000468	promoters activated in infected cells of root nodules
Gorai.007G063100	OSE2ROOTNODULE	552	(-)	CTCTT	S000468	promoters activated in infected cells of root nodules
Gorai.007G063100	OSE2ROOTNODULE	677	(-)	CTCTT	S000468	promoters activated in infected cells of root nodules
Gorai.007G063100	ACGTATERD1	336	(-)	ACGT	S000415	required for etiolation-induced expression of erd1 (early responsive to dehydration) in Arabidopsis;
Gorai.007G063100	ACGTATERD1	336	(+)	ACGT	S000415	required for etiolation-induced expression of erd1 (early responsive to dehydration) in Arabidopsis;
Gorai.007G063100	ACGTATERD1	545	(-)	ACGT	S000415	required for etiolation-induced expression of erd1 (early responsive to dehydration) in Arabidopsis;
Gorai.007G063100	ACGTATERD1	545	(+)	ACGT	S000415	required for etiolation-induced expression of erd1 (early responsive to dehydration) in Arabidopsis;
Gorai.007G063100	GATABOX	4	(+)	GATA	S000039	Required for high level, light regulated, and tissue specific expression
Gorai.007G063100	GATABOX	67	(+)	GATA	S000039	Required for high level, light regulated, and tissue specific expression
Gorai.007G063100	GATABOX	254	(+)	GATA	S000039	Required for high level, light regulated, and tissue specific expression
Gorai.007G063100	GATABOX	263	(+)	GATA	S000039	Required for high level, light regulated, and tissue specific expression
Gorai.007G063100	GATABOX	319	(-)	GATA	S000039	Required for high level, light regulated, and tissue specific expression
Gorai.007G063100	GATABOX	340	(-)	GATA	S000039	Required for high level, light regulated, and tissue specific expression
Gorai.007G063100	GATABOX	357	(+)	GATA	S000039	Required for high level, light regulated, and tissue specific expression
Gorai.007G063100	GATABOX	374	(+)	GATA	S000039	Required for high level, light regulated, and tissue specific expression
Gorai.007G063100	GATABOX	376	(-)	GATA	S000039	Required for high level, light regulated, and tissue specific expression
Gorai.007G063100	GATABOX	605	(+)	GATA	S000039	Required for high level, light regulated, and tissue specific expression
Gorai.007G063100	REALPHALGLHCB21	742	(+)	AACCAA	S000362	The DNA binding activity is high in etiolated plants
Gorai.007G063100	REBETALGLHCB21	372	(+)	CGGATA	S000363	The DNA binding activity is high in etiolated plants
Gorai.007G063100	TAAAGSTKST1	152	(+)	TAAAG	S000387	transcription factors in guard cell-specific gene expression
Gorai.007G063100	TAAAGSTKST1	500	(+)	TAAAG	S000387	transcription factors in guard cell-specific gene expression
Gorai.007G153000	WRKY71OS	307	(+)	TGAC	S000447	positive and negative regulators of ABA signaling in aleurone cells.
Gorai.007G153000	WRKY71OS	341	(-)	TGAC	S000447	positive and negative regulators of ABA signaling in aleurone cells.
Gorai.007G153000	P1BS	574	(-)	GNATATNC	S000459	A conserved MYB transcription factor involved in phosphate starvation signaling both in vascular plants and in unicellular algae.
Gorai.007G153000	P1BS	574	(+)	GNATATNC	S000459	A conserved MYB transcription factor involved in phosphate starvation signaling both in vascular plants and in unicellular algae.
Gorai.007G153000	SURECOREATSULTR11	318	(-)	GAGAC	S000499	Core of sulfur-responsive element/a novel cis-acting element conferring sulfur deficiency response in Arabidopsis roots
Gorai.007G153000	MYBCORE	258	(-)	CNGTTR	S000176	dehydration/ water stress
Gorai.007G153000	MYBCORE	368	(+)	CNGTTR	S000176	dehydration/ water stress
Gorai.007G153000	MYBCORE	434	(-)	CNGTTR	S000176	dehydration/ water stress
Gorai.007G153000	MYBCORE	468	(+)	CNGTTR	S000176	dehydration/ water stress
Gorai.007G153000	MYCATRD22	132	(-)	CACATG	S000174	Dehydration/Water stress
Gorai.007G153000	CAATBOX1	110	(-)	CAAT	S000028	disease resistance/putative functions in response to environmental stresses
Gorai.007G153000	CAATBOX1	144	(-)	CAAT	S000028	disease resistance/putative functions in response to environmental stresses
Gorai.007G153000	CAATBOX1	157	(+)	CAAT	S000028	disease resistance/putative functions in response to environmental stresses
Gorai.007G153000	CAATBOX1	169	(+)	CAAT	S000028	disease resistance/putative functions in response to environmental stresses
Gorai.007G153000	CAATBOX1	190	(-)	CAAT	S000028	disease resistance/putative functions in response to environmental stresses
Gorai.007G153000	CAATBOX1	278	(-)	CAAT	S000028	disease resistance/putative functions in response to environmental stresses
Gorai.007G153000	CAATBOX1	322	(+)	CAAT	S000028	disease resistance/putative functions in response to environmental stresses
Gorai.007G153000	CAATBOX1	412	(+)	CAAT	S000028	disease resistance/putative functions in response to environmental stresses
Gorai.007G153000	WBOXATNPR1	341	(-)	TTGAC	S000390	disease resistance/putative functions in response to environmental stresses
Gorai.007G153000	RAV1AAT	369	(-)	CAACA	S000314	DNA-binding domains
Gorai.007G153000	GT1CONSENSUS	140	(+)	GRWAAW	S000198	light regulation
Gorai.007G153000	GT1CONSENSUS	333	(-)	GRWAAW	S000198	light regulation
Gorai.007G153000	GT1CONSENSUS	419	(-)	GRWAAW	S000198	light regulation
Gorai.007G153000	GT1CONSENSUS	553	(+)	GRWAAW	S000198	light regulation
Gorai.007G153000	GT1CONSENSUS	557	(-)	GRWAAW	S000198	light regulation
Gorai.007G153000	GT1CONSENSUS	565	(+)	GRWAAW	S000198	light regulation
Gorai.007G153000	IBOXCORE	420	(-)	GATAA	S000199	Light-regulated transcription
Gorai.007G153000	IBOXCORE	558	(-)	GATAA	S000199	Light-regulated transcription
Gorai.007G153000	IBOXCORE	565	(+)	GATAA	S000199	Light-regulated transcription
Gorai.007G153000	IBOXCORE	622	(-)	GATAA	S000199	Light-regulated transcription
Gorai.007G153000	INRNTPSADB	53	(-)	YTCANTYY	S000395	Light-regulated transcription
Gorai.007G153000	MYB1AT	634	(-)	WAACCA	S000408	MYB recognition site found in the promoters of the dehydration-responsive gene rd22
Gorai.007G153000	MYB2AT	258	(+)	TAACTG	S000177	MYB recognition site found in the promoters of the dehydration-responsive gene rd22
Gorai.007G153000	MYB2CONSENSUSAT	258	(+)	YAACKG	S000409	MYB recognition site found in the promoters of the dehydration-responsive gene rd22
Gorai.007G153000	MYB2CONSENSUSAT	434	(+)	YAACKG	S000409	MYB recognition site found in the promoters of the dehydration-responsive gene rd22
Gorai.007G153000	MYCATERD1	132	(+)	CATGTG	S000413	MYC recognition sequence necessary for expression of erd1 (early responsive to dehydration) in arabidopsis
Gorai.007G153000	MYCCONSENSUSAT	132	(-)	CANNTG	S000407	MYC recognition site found in the promoters of the dehydration-responsive gene rd22
Gorai.007G153000	MYCCONSENSUSAT	132	(+)	CANNTG	S000407	MYC recognition site found in the promoters of the dehydration-responsive gene rd22
Gorai.007G153000	MYCCONSENSUSAT	434	(-)	CANNTG	S000407	MYC recognition site found in the promoters of the dehydration-responsive gene rd22
Gorai.007G153000	MYCCONSENSUSAT	434	(+)	CANNTG	S000407	MYC recognition site found in the promoters of the dehydration-responsive gene rd22
Gorai.007G153000	OSE2ROOTNODULE	114	(+)	CTCTT	S000468	promoters activated in infected cells of root nodules
Gorai.007G153000	OSE2ROOTNODULE	282	(-)	CTCTT	S000468	promoters activated in infected cells of root nodules
Gorai.007G153000	OSE2ROOTNODULE	643	(-)	CTCTT	S000468	promoters activated in infected cells of root nodules
Gorai.007G153000	CIACADIANLELHC	322	(+)	CAANNNNATC	S000252	Region necessary for circadian expression
Gorai.007G153000	GATABOX	4	(+)	GATA	S000039	Required for high level, light regulated, and tissue specific expression
Gorai.007G153000	GATABOX	8	(+)	GATA	S000039	Required for high level, light regulated, and tissue specific expression
Gorai.007G153000	GATABOX	232	(+)	GATA	S000039	Required for high level, light regulated, and tissue specific expression
Gorai.007G153000	GATABOX	326	(+)	GATA	S000039	Required for high level, light regulated, and tissue specific expression
Gorai.007G153000	GATABOX	328	(-)	GATA	S000039	Required for high level, light regulated, and tissue specific expression
Gorai.007G153000	GATABOX	376	(-)	GATA	S000039	Required for high level, light regulated, and tissue specific expression
Gorai.007G153000	GATABOX	415	(-)	GATA	S000039	Required for high level, light regulated, and tissue specific expression
Gorai.007G153000	GATABOX	421	(-)	GATA	S000039	Required for high level, light regulated, and tissue specific expression
Gorai.007G153000	GATABOX	559	(-)	GATA	S000039	Required for high level, light regulated, and tissue specific expression
Gorai.007G153000	GATABOX	565	(+)	GATA	S000039	Required for high level, light regulated, and tissue specific expression
Gorai.007G153000	GATABOX	575	(+)	GATA	S000039	Required for high level, light regulated, and tissue specific expression
Gorai.007G153000	GATABOX	623	(-)	GATA	S000039	Required for high level, light regulated, and tissue specific expression
Gorai.007G153000	REALPHALGLHCB21	401	(+)	AACCAA	S000362	The DNA binding activity is high in etiolated plants
Gorai.007G153000	TAAAGSTKST1	203	(+)	TAAAG	S000387	transcription factors in guard cell-specific gene expression
Gorai.007G278700	WRKY71OS	214	(-)	TGAC	S000447	positive and negative regulators of ABA signaling in aleurone cells.
Gorai.007G278700	WRKY71OS	270	(+)	TGAC	S000447	positive and negative regulators of ABA signaling in aleurone cells.
Gorai.007G278700	CBFHV	281	(-)	RYCGAC	S000497	cold acclimation
Gorai.007G278700	SURECOREATSULTR11	101	(-)	GAGAC	S000499	Core of sulfur-responsive element/a novel cis-acting element conferring sulfur deficiency response in Arabidopsis roots
Gorai.007G278700	SURECOREATSULTR11	397	(+)	GAGAC	S000499	Core of sulfur-responsive element/a novel cis-acting element conferring sulfur deficiency response in Arabidopsis roots
Gorai.007G278700	MYBCORE	209	(+)	CNGTTR	S000176	dehydration/ water stress
Gorai.007G278700	MYBCORE	392	(-)	CNGTTR	S000176	dehydration/ water stress
Gorai.007G278700	DRECRTCOREAT	281	(-)	RCCGAC	S000418	dehydration-responsive element/C-repeat
Gorai.007G278700	CAATBOX1	200	(+)	CAAT	S000028	disease resistance/putative functions in response to environmental stresses
Gorai.007G278700	CAATBOX1	220	(-)	CAAT	S000028	disease resistance/putative functions in response to environmental stresses
Gorai.007G278700	CAATBOX1	254	(-)	CAAT	S000028	disease resistance/putative functions in response to environmental stresses
Gorai.007G278700	CAATBOX1	330	(-)	CAAT	S000028	disease resistance/putative functions in response to environmental stresses
Gorai.007G278700	CAATBOX1	384	(+)	CAAT	S000028	disease resistance/putative functions in response to environmental stresses
Gorai.007G278700	WBOXATNPR1	269	(+)	TTGAC	S000390	disease resistance/putative functions in response to environmental stresses
Gorai.007G278700	RAV1AAT	210	(-)	CAACA	S000314	DNA-binding domains
Gorai.007G278700	RAV1AAT	311	(-)	CAACA	S000314	DNA-binding domains
Gorai.007G278700	RAV1AAT	340	(-)	CAACA	S000314	DNA-binding domains
Gorai.007G278700	RAV1BAT	26	(-)	CACCTG	S000315	DNA-binding domains
Gorai.007G278700	CCAATBOX1	383	(+)	CCAAT	S000030	HSE (Heat shock element)/found in the promoter of heat shock protein genes
Gorai.007G278700	GT1CONSENSUS	126	(-)	GRWAAW	S000198	light regulation
Gorai.007G278700	INRNTPSADB	328	(-)	YTCANTYY	S000395	Light-regulated transcription
Gorai.007G278700	LTRECOREATCOR15	281	(-)	CCGAC	S000153	low-temperature-responsive element
Gorai.007G278700	MYB2CONSENSUSAT	392	(+)	YAACKG	S000409	MYB recognition site found in the promoters of the dehydration-responsive gene rd22
Gorai.007G278700	MYCCONSENSUSAT	26	(-)	CANNTG	S000407	MYC recognition site found in the promoters of the dehydration-responsive gene rd22
Gorai.007G278700	MYCCONSENSUSAT	26	(+)	CANNTG	S000407	MYC recognition site found in the promoters of the dehydration-responsive gene rd22
Gorai.007G278700	GT1GMSCAM4	126	(-)	GAAAAA	S000453	Plays a role in pathogen- and salt-induced
Gorai.007G278700	OSE1ROOTNODULE	148	(+)	AAAGAT	S000467	promoters activated in infected cells of root nodules
Gorai.007G278700	OSE2ROOTNODULE	123	(+)	CTCTT	S000468	promoters activated in infected cells of root nodules
Gorai.007G278700	GATABOX	151	(+)	GATA	S000039	Required for high level, light regulated, and tissue specific expression
Gorai.007G278700	GATABOX	155	(-)	GATA	S000039	Required for high level, light regulated, and tissue specific expression
Gorai.007G278700	TAAAGSTKST1	408	(+)	TAAAG	S000387	transcription factors in guard cell-specific gene expression
Gorai.008G100300	CGCGBOXAT	680	(-)	VCGCGB	S000501	A calmodulin-binding/CGCG box DNA-binding protein family involved in multiple signaling pathways in plants
Gorai.008G100300	CGCGBOXAT	680	(+)	VCGCGB	S000501	A calmodulin-binding/CGCG box DNA-binding protein family involved in multiple signaling pathways in plants
Gorai.008G100300	CGCGBOXAT	713	(-)	VCGCGB	S000501	A calmodulin-binding/CGCG box DNA-binding protein family involved in multiple signaling pathways in plants
Gorai.008G100300	CGCGBOXAT	713	(+)	VCGCGB	S000501	A calmodulin-binding/CGCG box DNA-binding protein family involved in multiple signaling pathways in plants
Gorai.008G100300	CGCGBOXAT	767	(-)	VCGCGB	S000501	A calmodulin-binding/CGCG box DNA-binding protein family involved in multiple signaling pathways in plants
Gorai.008G100300	CGCGBOXAT	767	(+)	VCGCGB	S000501	A calmodulin-binding/CGCG box DNA-binding protein family involved in multiple signaling pathways in plants
Gorai.008G100300	WRKY71OS	313	(-)	TGAC	S000447	positive and negative regulators of ABA signaling in aleurone cells.
Gorai.008G100300	WRKY71OS	643	(+)	TGAC	S000447	positive and negative regulators of ABA signaling in aleurone cells.
Gorai.008G100300	WRKY71OS	744	(-)	TGAC	S000447	positive and negative regulators of ABA signaling in aleurone cells.
Gorai.008G100300	ASF1MOTIFCAMV	312	(-)	TGACG	S000024	Abiotic and biotic stress differentially stimulate "as-1 element" activity;
Gorai.008G100300	ABRERATCAL	766	(+)	MACGYGB	S000507	ABRE-related sequence" or "Repeated sequence motifs" identified in the upstream regions of 162 Ca(2+)-responsive upregulated genes
Gorai.008G100300	CBFHV	260	(+)	RYCGAC	S000497	cold acclimation
Gorai.008G100300	MYBCORE	249	(-)	CNGTTR	S000176	dehydration/ water stress
Gorai.008G100300	MYBCORE	258	(-)	CNGTTR	S000176	dehydration/ water stress
Gorai.008G100300	MYCATRD22	265	(-)	CACATG	S000174	Dehydration/Water stress
Gorai.008G100300	DRECRTCOREAT	260	(+)	RCCGAC	S000418	dehydration-responsive element/C-repeat
Gorai.008G100300	CAATBOX1	144	(-)	CAAT	S000028	disease resistance/putative functions in response to environmental stresses
Gorai.008G100300	CAATBOX1	157	(+)	CAAT	S000028	disease resistance/putative functions in response to environmental stresses
Gorai.008G100300	CAATBOX1	190	(-)	CAAT	S000028	disease resistance/putative functions in response to environmental stresses
Gorai.008G100300	CAATBOX1	214	(-)	CAAT	S000028	disease resistance/putative functions in response to environmental stresses
Gorai.008G100300	CAATBOX1	239	(+)	CAAT	S000028	disease resistance/putative functions in response to environmental stresses
Gorai.008G100300	CAATBOX1	495	(-)	CAAT	S000028	disease resistance/putative functions in response to environmental stresses
Gorai.008G100300	RAV1AAT	72	(+)	CAACA	S000314	DNA-binding domains
Gorai.008G100300	RAV1AAT	447	(+)	CAACA	S000314	DNA-binding domains
Gorai.008G100300	RAV1AAT	561	(-)	CAACA	S000314	DNA-binding domains
Gorai.008G100300	RAV1AAT	628	(-)	CAACA	S000314	DNA-binding domains
Gorai.008G100300	ABRELATERD1	582	(+)	ACGTG	S000414	function in induction by dehydration stress and dark-induced senescence
Gorai.008G100300	DPBFCOREDCDC3	74	(+)	ACACNNG	S000292	have a pleiotropic defects in ABA response/growth-insensitivity to ABA
Gorai.008G100300	CCAATBOX1	495	(-)	CCAAT	S000030	HSE (Heat shock element)/found in the promoter of heat shock protein genes
Gorai.008G100300	GT1CONSENSUS	52	(+)	GRWAAW	S000198	light regulation
Gorai.008G100300	GT1CONSENSUS	98	(-)	GRWAAW	S000198	light regulation
Gorai.008G100300	GT1CONSENSUS	338	(-)	GRWAAW	S000198	light regulation
Gorai.008G100300	GT1CONSENSUS	592	(+)	GRWAAW	S000198	light regulation
Gorai.008G100300	IBOXCORE	339	(-)	GATAA	S000199	Light-regulated transcription
Gorai.008G100300	INRNTPSADB	53	(-)	YTCANTYY	S000395	Light-regulated transcription
Gorai.008G100300	INRNTPSADB	83	(-)	YTCANTYY	S000395	Light-regulated transcription
Gorai.008G100300	INRNTPSADB	237	(+)	YTCANTYY	S000395	Light-regulated transcription
Gorai.008G100300	LTREATLTI78	260	(+)	ACCGACA	S000157	low-temperature-responsive element
Gorai.008G100300	LTRECOREATCOR15	261	(+)	CCGAC	S000153	low-temperature-responsive element
Gorai.008G100300	MYB2CONSENSUSAT	249	(+)	YAACKG	S000409	MYB recognition site found in the promoters of the dehydration-responsive gene rd22
Gorai.008G100300	MYCATERD1	265	(+)	CATGTG	S000413	MYC recognition sequence necessary for expression of erd1 (early responsive to dehydration) in arabidopsis
Gorai.008G100300	MYCCONSENSUSAT	249	(-)	CANNTG	S000407	MYC recognition site found in the promoters of the dehydration-responsive gene rd22
Gorai.008G100300	MYCCONSENSUSAT	249	(+)	CANNTG	S000407	MYC recognition site found in the promoters of the dehydration-responsive gene rd22
Gorai.008G100300	MYCCONSENSUSAT	265	(-)	CANNTG	S000407	MYC recognition site found in the promoters of the dehydration-responsive gene rd22
Gorai.008G100300	MYCCONSENSUSAT	265	(+)	CANNTG	S000407	MYC recognition site found in the promoters of the dehydration-responsive gene rd22
Gorai.008G100300	MYCCONSENSUSAT	400	(-)	CANNTG	S000407	MYC recognition site found in the promoters of the dehydration-responsive gene rd22
Gorai.008G100300	MYCCONSENSUSAT	400	(+)	CANNTG	S000407	MYC recognition site found in the promoters of the dehydration-responsive gene rd22
Gorai.008G100300	OSE2ROOTNODULE	124	(-)	CTCTT	S000468	promoters activated in infected cells of root nodules
Gorai.008G100300	OSE2ROOTNODULE	164	(-)	CTCTT	S000468	promoters activated in infected cells of root nodules
Gorai.008G100300	OSE2ROOTNODULE	205	(-)	CTCTT	S000468	promoters activated in infected cells of root nodules
Gorai.008G100300	OSE2ROOTNODULE	386	(+)	CTCTT	S000468	promoters activated in infected cells of root nodules
Gorai.008G100300	OSE2ROOTNODULE	588	(-)	CTCTT	S000468	promoters activated in infected cells of root nodules
Gorai.008G100300	ACGTATERD1	582	(-)	ACGT	S000415	required for etiolation-induced expression of erd1 (early responsive to dehydration) in Arabidopsis;
Gorai.008G100300	ACGTATERD1	582	(+)	ACGT	S000415	required for etiolation-induced expression of erd1 (early responsive to dehydration) in Arabidopsis;
Gorai.008G100300	GATABOX	4	(+)	GATA	S000039	Required for high level, light regulated, and tissue specific expression
Gorai.008G100300	GATABOX	10	(-)	GATA	S000039	Required for high level, light regulated, and tissue specific expression
Gorai.008G100300	GATABOX	254	(+)	GATA	S000039	Required for high level, light regulated, and tissue specific expression
Gorai.008G100300	GATABOX	319	(-)	GATA	S000039	Required for high level, light regulated, and tissue specific expression
Gorai.008G100300	GATABOX	340	(-)	GATA	S000039	Required for high level, light regulated, and tissue specific expression
Gorai.008G100300	GATABOX	374	(+)	GATA	S000039	Required for high level, light regulated, and tissue specific expression
Gorai.008G100300	GATABOX	376	(-)	GATA	S000039	Required for high level, light regulated, and tissue specific expression
Gorai.008G100300	GATABOX	526	(+)	GATA	S000039	Required for high level, light regulated, and tissue specific expression
Gorai.008G100300	TAAAGSTKST1	152	(+)	TAAAG	S000387	transcription factors in guard cell-specific gene expression
Gorai.009G010100	WRKY71OS	233	(+)	TGAC	S000447	positive and negative regulators of ABA signaling in aleurone cells.
Gorai.009G010100	WRKY71OS	247	(+)	TGAC	S000447	positive and negative regulators of ABA signaling in aleurone cells.
Gorai.009G010100	WRKY71OS	314	(-)	TGAC	S000447	positive and negative regulators of ABA signaling in aleurone cells.
Gorai.009G010100	SURECOREATSULTR11	65	(-)	GAGAC	S000499	Core of sulfur-responsive element/a novel cis-acting element conferring sulfur deficiency response in Arabidopsis roots
Gorai.009G010100	MYBCORE	172	(+)	CNGTTR	S000176	dehydration/ water stress
Gorai.009G010100	MYBCORE	204	(-)	CNGTTR	S000176	dehydration/ water stress
Gorai.009G010100	CAATBOX1	70	(+)	CAAT	S000028	disease resistance/putative functions in response to environmental stresses
Gorai.009G010100	CAATBOX1	126	(+)	CAAT	S000028	disease resistance/putative functions in response to environmental stresses
Gorai.009G010100	CAATBOX1	165	(-)	CAAT	S000028	disease resistance/putative functions in response to environmental stresses
Gorai.009G010100	CAATBOX1	184	(-)	CAAT	S000028	disease resistance/putative functions in response to environmental stresses
Gorai.009G010100	CAATBOX1	195	(-)	CAAT	S000028	disease resistance/putative functions in response to environmental stresses
Gorai.009G010100	CAATBOX1	245	(-)	CAAT	S000028	disease resistance/putative functions in response to environmental stresses
Gorai.009G010100	CAATBOX1	293	(-)	CAAT	S000028	disease resistance/putative functions in response to environmental stresses
Gorai.009G010100	WBOXATNPR1	246	(+)	TTGAC	S000390	disease resistance/putative functions in response to environmental stresses
Gorai.009G010100	RAV1AAT	39	(+)	CAACA	S000314	DNA-binding domains
Gorai.009G010100	RAV1AAT	42	(+)	CAACA	S000314	DNA-binding domains
Gorai.009G010100	RAV1AAT	173	(-)	CAACA	S000314	DNA-binding domains
Gorai.009G010100	CCAATBOX1	69	(+)	CCAAT	S000030	HSE (Heat shock element)/found in the promoter of heat shock protein genes
Gorai.009G010100	GT1CONSENSUS	222	(+)	GRWAAW	S000198	light regulation
Gorai.009G010100	INRNTPSADB	291	(-)	YTCANTYY	S000395	Light-regulated transcription
Gorai.009G010100	MYB2CONSENSUSAT	204	(+)	YAACKG	S000409	MYB recognition site found in the promoters of the dehydration-responsive gene rd22
Gorai.009G010100	MYCCONSENSUSAT	29	(-)	CANNTG	S000407	MYC recognition site found in the promoters of the dehydration-responsive gene rd22
Gorai.009G010100	MYCCONSENSUSAT	29	(+)	CANNTG	S000407	MYC recognition site found in the promoters of the dehydration-responsive gene rd22
Gorai.009G010100	MYCCONSENSUSAT	340	(-)	CANNTG	S000407	MYC recognition site found in the promoters of the dehydration-responsive gene rd22
Gorai.009G010100	MYCCONSENSUSAT	340	(+)	CANNTG	S000407	MYC recognition site found in the promoters of the dehydration-responsive gene rd22
Gorai.009G010100	GT1GMSCAM4	222	(+)	GAAAAA	S000453	Plays a role in pathogen- and salt-induced
Gorai.009G010100	OSE2ROOTNODULE	110	(-)	CTCTT	S000468	promoters activated in infected cells of root nodules
Gorai.009G010100	OSE2ROOTNODULE	151	(+)	CTCTT	S000468	promoters activated in infected cells of root nodules
Gorai.009G010100	ACGTATERD1	96	(-)	ACGT	S000415	required for etiolation-induced expression of erd1 (early responsive to dehydration) in Arabidopsis;
Gorai.009G010100	ACGTATERD1	96	(+)	ACGT	S000415	required for etiolation-induced expression of erd1 (early responsive to dehydration) in Arabidopsis;
Gorai.009G010100	GATABOX	57	(-)	GATA	S000039	Required for high level, light regulated, and tissue specific expression
Gorai.009G010100	GATABOX	192	(+)	GATA	S000039	Required for high level, light regulated, and tissue specific expression
Gorai.009G018500	WRKY71OS	187	(-)	TGAC	S000447	positive and negative regulators of ABA signaling in aleurone cells.
Gorai.009G018500	WRKY71OS	256	(+)	TGAC	S000447	positive and negative regulators of ABA signaling in aleurone cells.
Gorai.009G018500	P1BS	125	(-)	GNATATNC	S000459	A conserved MYB transcription factor involved in phosphate starvation signaling both in vascular plants and in unicellular algae.
Gorai.009G018500	P1BS	125	(+)	GNATATNC	S000459	A conserved MYB transcription factor involved in phosphate starvation signaling both in vascular plants and in unicellular algae.
Gorai.009G018500	SURECOREATSULTR11	271	(-)	GAGAC	S000499	Core of sulfur-responsive element/a novel cis-acting element conferring sulfur deficiency response in Arabidopsis roots
Gorai.009G018500	MYBCORE	61	(-)	CNGTTR	S000176	dehydration/ water stress
Gorai.009G018500	MYBCORE	224	(+)	CNGTTR	S000176	dehydration/ water stress
Gorai.009G018500	MYBCORE	249	(-)	CNGTTR	S000176	dehydration/ water stress
Gorai.009G018500	MYBCORE	252	(+)	CNGTTR	S000176	dehydration/ water stress
Gorai.009G018500	CAATBOX1	8	(+)	CAAT	S000028	disease resistance/putative functions in response to environmental stresses
Gorai.009G018500	CAATBOX1	140	(+)	CAAT	S000028	disease resistance/putative functions in response to environmental stresses
Gorai.009G018500	CAATBOX1	174	(-)	CAAT	S000028	disease resistance/putative functions in response to environmental stresses
Gorai.009G018500	CAATBOX1	191	(+)	CAAT	S000028	disease resistance/putative functions in response to environmental stresses
Gorai.009G018500	CAATBOX1	193	(-)	CAAT	S000028	disease resistance/putative functions in response to environmental stresses
Gorai.009G018500	WBOXATNPR1	255	(+)	TTGAC	S000390	disease resistance/putative functions in response to environmental stresses
Gorai.009G018500	RAV1AAT	27	(+)	CAACA	S000314	DNA-binding domains
Gorai.009G018500	RAV1AAT	225	(-)	CAACA	S000314	DNA-binding domains
Gorai.009G018500	RAV1AAT	249	(+)	CAACA	S000314	DNA-binding domains
Gorai.009G018500	GT1CONSENSUS	98	(-)	GRWAAW	S000198	light regulation
Gorai.009G018500	GT1CONSENSUS	198	(+)	GRWAAW	S000198	light regulation
Gorai.009G018500	GT1CONSENSUS	207	(+)	GRWAAW	S000198	light regulation
Gorai.009G018500	GT1CONSENSUS	327	(+)	GRWAAW	S000198	light regulation
Gorai.009G018500	MYB1AT	216	(-)	WAACCA	S000408	MYB recognition site found in the promoters of the dehydration-responsive gene rd22
Gorai.009G018500	MYB2CONSENSUSAT	252	(-)	YAACKG	S000409	MYB recognition site found in the promoters of the dehydration-responsive gene rd22
Gorai.009G018500	MYCCONSENSUSAT	160	(-)	CANNTG	S000407	MYC recognition site found in the promoters of the dehydration-responsive gene rd22
Gorai.009G018500	MYCCONSENSUSAT	160	(+)	CANNTG	S000407	MYC recognition site found in the promoters of the dehydration-responsive gene rd22
Gorai.009G018500	MYCCONSENSUSAT	191	(-)	CANNTG	S000407	MYC recognition site found in the promoters of the dehydration-responsive gene rd22
Gorai.009G018500	MYCCONSENSUSAT	191	(+)	CANNTG	S000407	MYC recognition site found in the promoters of the dehydration-responsive gene rd22
Gorai.009G018500	MYCCONSENSUSAT	252	(-)	CANNTG	S000407	MYC recognition site found in the promoters of the dehydration-responsive gene rd22
Gorai.009G018500	MYCCONSENSUSAT	252	(+)	CANNTG	S000407	MYC recognition site found in the promoters of the dehydration-responsive gene rd22
Gorai.009G018500	MYCCONSENSUSAT	355	(-)	CANNTG	S000407	MYC recognition site found in the promoters of the dehydration-responsive gene rd22
Gorai.009G018500	MYCCONSENSUSAT	355	(+)	CANNTG	S000407	MYC recognition site found in the promoters of the dehydration-responsive gene rd22
Gorai.009G018500	GT1GMSCAM4	98	(-)	GAAAAA	S000453	Plays a role in pathogen- and salt-induced
Gorai.009G018500	GT1GMSCAM4	207	(+)	GAAAAA	S000453	Plays a role in pathogen- and salt-induced
Gorai.009G018500	ACGTATERD1	105	(-)	ACGT	S000415	required for etiolation-induced expression of erd1 (early responsive to dehydration) in Arabidopsis;
Gorai.009G018500	ACGTATERD1	105	(+)	ACGT	S000415	required for etiolation-induced expression of erd1 (early responsive to dehydration) in Arabidopsis;
Gorai.009G018500	GATABOX	308	(+)	GATA	S000039	Required for high level, light regulated, and tissue specific expression
Gorai.009G018500	GATABOX	388	(-)	GATA	S000039	Required for high level, light regulated, and tissue specific expression
Gorai.009G192000	WRKY71OS	38	(+)	TGAC	S000447	positive and negative regulators of ABA signaling in aleurone cells.
Gorai.009G192000	WRKY71OS	48	(+)	TGAC	S000447	positive and negative regulators of ABA signaling in aleurone cells.
Gorai.009G192000	WRKY71OS	75	(-)	TGAC	S000447	positive and negative regulators of ABA signaling in aleurone cells.
Gorai.009G192000	WRKY71OS	111	(+)	TGAC	S000447	positive and negative regulators of ABA signaling in aleurone cells.
Gorai.009G192000	WRKY71OS	484	(-)	TGAC	S000447	positive and negative regulators of ABA signaling in aleurone cells.
Gorai.009G192000	ASF1MOTIFCAMV	48	(+)	TGACG	S000024	Abiotic and biotic stress differentially stimulate "as-1 element" activity;
Gorai.009G192000	SURECOREATSULTR11	510	(-)	GAGAC	S000499	Core of sulfur-responsive element/a novel cis-acting element conferring sulfur deficiency response in Arabidopsis roots
Gorai.009G192000	MYBCORE	258	(-)	CNGTTR	S000176	dehydration/ water stress
Gorai.009G192000	MYBCORE	296	(+)	CNGTTR	S000176	dehydration/ water stress
Gorai.009G192000	MYBCORE	368	(+)	CNGTTR	S000176	dehydration/ water stress
Gorai.009G192000	MYBCORE	505	(+)	CNGTTR	S000176	dehydration/ water stress
Gorai.009G192000	MYCATRD22	315	(-)	CACATG	S000174	Dehydration/Water stress
Gorai.009G192000	CAATBOX1	46	(-)	CAAT	S000028	disease resistance/putative functions in response to environmental stresses
Gorai.009G192000	CAATBOX1	91	(+)	CAAT	S000028	disease resistance/putative functions in response to environmental stresses
Gorai.009G192000	CAATBOX1	157	(+)	CAAT	S000028	disease resistance/putative functions in response to environmental stresses
Gorai.009G192000	CAATBOX1	190	(-)	CAAT	S000028	disease resistance/putative functions in response to environmental stresses
Gorai.009G192000	CAATBOX1	214	(-)	CAAT	S000028	disease resistance/putative functions in response to environmental stresses
Gorai.009G192000	CAATBOX1	239	(+)	CAAT	S000028	disease resistance/putative functions in response to environmental stresses
Gorai.009G192000	CAATBOX1	353	(-)	CAAT	S000028	disease resistance/putative functions in response to environmental stresses
Gorai.009G192000	CAATBOX1	421	(-)	CAAT	S000028	disease resistance/putative functions in response to environmental stresses
Gorai.009G192000	CAATBOX1	545	(+)	CAAT	S000028	disease resistance/putative functions in response to environmental stresses
Gorai.009G192000	CAATBOX1	619	(+)	CAAT	S000028	disease resistance/putative functions in response to environmental stresses
Gorai.009G192000	CAATBOX1	658	(+)	CAAT	S000028	disease resistance/putative functions in response to environmental stresses
Gorai.009G192000	CAATBOX1	749	(+)	CAAT	S000028	disease resistance/putative functions in response to environmental stresses
Gorai.009G192000	WBOXATNPR1	47	(+)	TTGAC	S000390	disease resistance/putative functions in response to environmental stresses
Gorai.009G192000	WBOXATNPR1	75	(-)	TTGAC	S000390	disease resistance/putative functions in response to environmental stresses
Gorai.009G192000	RAV1AAT	369	(-)	CAACA	S000314	DNA-binding domains
Gorai.009G192000	RAV1AAT	506	(-)	CAACA	S000314	DNA-binding domains
Gorai.009G192000	RAV1BAT	400	(-)	CACCTG	S000315	DNA-binding domains
Gorai.009G192000	ABRELATERD1	585	(+)	ACGTG	S000414	function in induction by dehydration stress and dark-induced senescence
Gorai.009G192000	CCAATBOX1	748	(+)	CCAAT	S000030	HSE (Heat shock element)/found in the promoter of heat shock protein genes
Gorai.009G192000	GT1CONSENSUS	344	(+)	GRWAAW	S000198	light regulation
Gorai.009G192000	GT1CONSENSUS	387	(-)	GRWAAW	S000198	light regulation
Gorai.009G192000	INRNTPSADB	346	(-)	YTCANTYY	S000395	Light-regulated transcription
Gorai.009G192000	INRNTPSADB	351	(-)	YTCANTYY	S000395	Light-regulated transcription
Gorai.009G192000	LTRE1HVBLT49	28	(+)	CCGAAA	S000250	low-temperature-responsive element
Gorai.009G192000	MYB1AT	406	(+)	WAACCA	S000408	MYB recognition site found in the promoters of the dehydration-responsive gene rd22
Gorai.009G192000	MYB2CONSENSUSAT	296	(-)	YAACKG	S000409	MYB recognition site found in the promoters of the dehydration-responsive gene rd22
Gorai.009G192000	MYCATERD1	315	(+)	CATGTG	S000413	MYC recognition sequence necessary for expression of erd1 (early responsive to dehydration) in arabidopsis
Gorai.009G192000	MYCCONSENSUSAT	315	(-)	CANNTG	S000407	MYC recognition site found in the promoters of the dehydration-responsive gene rd22
Gorai.009G192000	MYCCONSENSUSAT	315	(+)	CANNTG	S000407	MYC recognition site found in the promoters of the dehydration-responsive gene rd22
Gorai.009G192000	MYCCONSENSUSAT	392	(-)	CANNTG	S000407	MYC recognition site found in the promoters of the dehydration-responsive gene rd22
Gorai.009G192000	MYCCONSENSUSAT	392	(+)	CANNTG	S000407	MYC recognition site found in the promoters of the dehydration-responsive gene rd22
Gorai.009G192000	MYCCONSENSUSAT	400	(-)	CANNTG	S000407	MYC recognition site found in the promoters of the dehydration-responsive gene rd22
Gorai.009G192000	MYCCONSENSUSAT	400	(+)	CANNTG	S000407	MYC recognition site found in the promoters of the dehydration-responsive gene rd22
Gorai.009G192000	GT1GMSCAM4	344	(+)	GAAAAA	S000453	Plays a role in pathogen- and salt-induced
Gorai.009G192000	OSE2ROOTNODULE	164	(-)	CTCTT	S000468	promoters activated in infected cells of root nodules
Gorai.009G192000	OSE2ROOTNODULE	579	(-)	CTCTT	S000468	promoters activated in infected cells of root nodules
Gorai.009G192000	CIACADIANLELHC	91	(+)	CAANNNNATC	S000252	Region necessary for circadian expression
Gorai.009G192000	ACGTATERD1	585	(-)	ACGT	S000415	required for etiolation-induced expression of erd1 (early responsive to dehydration) in Arabidopsis;
Gorai.009G192000	ACGTATERD1	585	(+)	ACGT	S000415	required for etiolation-induced expression of erd1 (early responsive to dehydration) in Arabidopsis;
Gorai.009G192000	ACGTATERD1	606	(-)	ACGT	S000415	required for etiolation-induced expression of erd1 (early responsive to dehydration) in Arabidopsis;
Gorai.009G192000	ACGTATERD1	606	(+)	ACGT	S000415	required for etiolation-induced expression of erd1 (early responsive to dehydration) in Arabidopsis;
Gorai.009G192000	GATABOX	97	(-)	GATA	S000039	Required for high level, light regulated, and tissue specific expression
Gorai.009G192000	GATABOX	254	(+)	GATA	S000039	Required for high level, light regulated, and tissue specific expression
Gorai.009G192000	GATABOX	263	(+)	GATA	S000039	Required for high level, light regulated, and tissue specific expression
Gorai.009G192000	GATABOX	376	(-)	GATA	S000039	Required for high level, light regulated, and tissue specific expression
Gorai.009G192000	GATABOX	615	(+)	GATA	S000039	Required for high level, light regulated, and tissue specific expression
Gorai.009G192000	GATABOX	709	(+)	GATA	S000039	Required for high level, light regulated, and tissue specific expression
Gorai.009G192000	GCCCORE	756	(-)	GCCGCC	S000430	Required for high level, light regulated, and tissue specific expression
Gorai.009G192000	REBETALGLHCB21	252	(+)	CGGATA	S000363	The DNA binding activity is high in etiolated plants
Gorai.009G192000	TAAAGSTKST1	149	(-)	TAAAG	S000387	transcription factors in guard cell-specific gene expression
Gorai.010G064500	WRKY71OS	22	(-)	TGAC	S000447	positive and negative regulators of ABA signaling in aleurone cells.
Gorai.010G064500	WRKY71OS	187	(-)	TGAC	S000447	positive and negative regulators of ABA signaling in aleurone cells.
Gorai.010G064500	WRKY71OS	256	(+)	TGAC	S000447	positive and negative regulators of ABA signaling in aleurone cells.
Gorai.010G064500	P1BS	125	(-)	GNATATNC	S000459	A conserved MYB transcription factor involved in phosphate starvation signaling both in vascular plants and in unicellular algae.
Gorai.010G064500	P1BS	125	(+)	GNATATNC	S000459	A conserved MYB transcription factor involved in phosphate starvation signaling both in vascular plants and in unicellular algae.
Gorai.010G064500	ABRERATCAL	179	(+)	MACGYGB	S000507	ABRE-related sequence" or "Repeated sequence motifs" identified in the upstream regions of 162 Ca(2+)-responsive upregulated genes
Gorai.010G064500	SURECOREATSULTR11	74	(-)	GAGAC	S000499	Core of sulfur-responsive element/a novel cis-acting element conferring sulfur deficiency response in Arabidopsis roots
Gorai.010G064500	MYBCORE	213	(-)	CNGTTR	S000176	dehydration/ water stress
Gorai.010G064500	MYBCORE	224	(+)	CNGTTR	S000176	dehydration/ water stress
Gorai.010G064500	MYBCORE	249	(-)	CNGTTR	S000176	dehydration/ water stress
Gorai.010G064500	MYBCORE	252	(+)	CNGTTR	S000176	dehydration/ water stress
Gorai.010G064500	CAATBOX1	79	(+)	CAAT	S000028	disease resistance/putative functions in response to environmental stresses
Gorai.010G064500	CAATBOX1	140	(+)	CAAT	S000028	disease resistance/putative functions in response to environmental stresses
Gorai.010G064500	CAATBOX1	174	(-)	CAAT	S000028	disease resistance/putative functions in response to environmental stresses
Gorai.010G064500	CAATBOX1	191	(+)	CAAT	S000028	disease resistance/putative functions in response to environmental stresses
Gorai.010G064500	CAATBOX1	193	(-)	CAAT	S000028	disease resistance/putative functions in response to environmental stresses
Gorai.010G064500	CAATBOX1	311	(-)	CAAT	S000028	disease resistance/putative functions in response to environmental stresses
Gorai.010G064500	CAATBOX1	373	(-)	CAAT	S000028	disease resistance/putative functions in response to environmental stresses
Gorai.010G064500	WBOXATNPR1	22	(-)	TTGAC	S000390	disease resistance/putative functions in response to environmental stresses
Gorai.010G064500	WBOXATNPR1	255	(+)	TTGAC	S000390	disease resistance/putative functions in response to environmental stresses
Gorai.010G064500	RAV1AAT	24	(+)	CAACA	S000314	DNA-binding domains
Gorai.010G064500	RAV1AAT	27	(+)	CAACA	S000314	DNA-binding domains
Gorai.010G064500	RAV1AAT	225	(-)	CAACA	S000314	DNA-binding domains
Gorai.010G064500	RAV1AAT	249	(+)	CAACA	S000314	DNA-binding domains
Gorai.010G064500	RAV1AAT	313	(-)	CAACA	S000314	DNA-binding domains
Gorai.010G064500	CCAATBOX1	78	(+)	CCAAT	S000030	HSE (Heat shock element)/found in the promoter of heat shock protein genes
Gorai.010G064500	GT1CONSENSUS	98	(-)	GRWAAW	S000198	light regulation
Gorai.010G064500	GT1CONSENSUS	207	(+)	GRWAAW	S000198	light regulation
Gorai.010G064500	MYB2CONSENSUSAT	213	(+)	YAACKG	S000409	MYB recognition site found in the promoters of the dehydration-responsive gene rd22
Gorai.010G064500	MYB2CONSENSUSAT	252	(-)	YAACKG	S000409	MYB recognition site found in the promoters of the dehydration-responsive gene rd22
Gorai.010G064500	MYCCONSENSUSAT	191	(-)	CANNTG	S000407	MYC recognition site found in the promoters of the dehydration-responsive gene rd22
Gorai.010G064500	MYCCONSENSUSAT	191	(+)	CANNTG	S000407	MYC recognition site found in the promoters of the dehydration-responsive gene rd22
Gorai.010G064500	MYCCONSENSUSAT	252	(-)	CANNTG	S000407	MYC recognition site found in the promoters of the dehydration-responsive gene rd22
Gorai.010G064500	MYCCONSENSUSAT	252	(+)	CANNTG	S000407	MYC recognition site found in the promoters of the dehydration-responsive gene rd22
Gorai.010G064500	GT1GMSCAM4	98	(-)	GAAAAA	S000453	Plays a role in pathogen- and salt-induced
Gorai.010G064500	GT1GMSCAM4	207	(+)	GAAAAA	S000453	Plays a role in pathogen- and salt-induced
Gorai.010G064500	OSE1ROOTNODULE	298	(+)	AAAGAT	S000467	promoters activated in infected cells of root nodules
Gorai.010G064500	OSE2ROOTNODULE	274	(-)	CTCTT	S000468	promoters activated in infected cells of root nodules
Gorai.010G064500	CIACADIANLELHC	24	(+)	CAANNNNATC	S000252	Region necessary for circadian expression
Gorai.010G064500	CIACADIANLELHC	308	(-)	CAANNNNATC	S000252	Region necessary for circadian expression
Gorai.010G064500	ACGTATERD1	105	(-)	ACGT	S000415	required for etiolation-induced expression of erd1 (early responsive to dehydration) in Arabidopsis;
Gorai.010G064500	ACGTATERD1	105	(+)	ACGT	S000415	required for etiolation-induced expression of erd1 (early responsive to dehydration) in Arabidopsis;
Gorai.010G064500	GATABOX	308	(+)	GATA	S000039	Required for high level, light regulated, and tissue specific expression
Gorai.012G160400	WRKY71OS	184	(-)	TGAC	S000447	positive and negative regulators of ABA signaling in aleurone cells.
Gorai.012G160400	WRKY71OS	262	(+)	TGAC	S000447	positive and negative regulators of ABA signaling in aleurone cells.
Gorai.012G160400	WRKY71OS	411	(-)	TGAC	S000447	positive and negative regulators of ABA signaling in aleurone cells.
Gorai.012G160400	WRKY71OS	775	(-)	TGAC	S000447	positive and negative regulators of ABA signaling in aleurone cells.
Gorai.012G160400	ASF1MOTIFCAMV	410	(-)	TGACG	S000024	Abiotic and biotic stress differentially stimulate "as-1 element" activity;
Gorai.012G160400	CBFHV	237	(+)	RYCGAC	S000497	cold acclimation
Gorai.012G160400	MYBCORE	258	(-)	CNGTTR	S000176	dehydration/ water stress
Gorai.012G160400	MYBCORE	586	(-)	CNGTTR	S000176	dehydration/ water stress
Gorai.012G160400	MYCATRD22	265	(+)	CACATG	S000174	Dehydration/Water stress
Gorai.012G160400	CAATBOX1	144	(-)	CAAT	S000028	disease resistance/putative functions in response to environmental stresses
Gorai.012G160400	CAATBOX1	190	(-)	CAAT	S000028	disease resistance/putative functions in response to environmental stresses
Gorai.012G160400	CAATBOX1	214	(-)	CAAT	S000028	disease resistance/putative functions in response to environmental stresses
Gorai.012G160400	CAATBOX1	368	(+)	CAAT	S000028	disease resistance/putative functions in response to environmental stresses
Gorai.012G160400	CAATBOX1	430	(+)	CAAT	S000028	disease resistance/putative functions in response to environmental stresses
Gorai.012G160400	CAATBOX1	448	(+)	CAAT	S000028	disease resistance/putative functions in response to environmental stresses
Gorai.012G160400	CAATBOX1	606	(+)	CAAT	S000028	disease resistance/putative functions in response to environmental stresses
Gorai.012G160400	CAATBOX1	631	(-)	CAAT	S000028	disease resistance/putative functions in response to environmental stresses
Gorai.012G160400	CAATBOX1	667	(+)	CAAT	S000028	disease resistance/putative functions in response to environmental stresses
Gorai.012G160400	CAATBOX1	722	(-)	CAAT	S000028	disease resistance/putative functions in response to environmental stresses
Gorai.012G160400	RAV1AAT	173	(+)	CAACA	S000314	DNA-binding domains
Gorai.012G160400	RAV1AAT	936	(-)	CAACA	S000314	DNA-binding domains
Gorai.012G160400	ABRELATERD1	539	(+)	ACGTG	S000414	function in induction by dehydration stress and dark-induced senescence
Gorai.012G160400	ABRELATERD1	758	(+)	ACGTG	S000414	function in induction by dehydration stress and dark-induced senescence
Gorai.012G160400	DPBFCOREDCDC3	264	(+)	ACACNNG	S000292	have a pleiotropic defects in ABA response/growth-insensitivity to ABA
Gorai.012G160400	DPBFCOREDCDC3	786	(+)	ACACNNG	S000292	have a pleiotropic defects in ABA response/growth-insensitivity to ABA
Gorai.012G160400	GT1CONSENSUS	323	(+)	GRWAAW	S000198	light regulation
Gorai.012G160400	GT1CONSENSUS	577	(+)	GRWAAW	S000198	light regulation
Gorai.012G160400	GT1CONSENSUS	611	(+)	GRWAAW	S000198	light regulation
Gorai.012G160400	GT1CONSENSUS	890	(-)	GRWAAW	S000198	light regulation
Gorai.012G160400	GT1CONSENSUS	916	(-)	GRWAAW	S000198	light regulation
Gorai.012G160400	IBOXCORE	323	(+)	GATAA	S000199	Light-regulated transcription
Gorai.012G160400	INRNTPSADB	53	(-)	YTCANTYY	S000395	Light-regulated transcription
Gorai.012G160400	MYB1AT	542	(-)	WAACCA	S000408	MYB recognition site found in the promoters of the dehydration-responsive gene rd22
Gorai.012G160400	MYB2AT	258	(+)	TAACTG	S000177	MYB recognition site found in the promoters of the dehydration-responsive gene rd22
Gorai.012G160400	MYB2CONSENSUSAT	258	(+)	YAACKG	S000409	MYB recognition site found in the promoters of the dehydration-responsive gene rd22
Gorai.012G160400	MYB2CONSENSUSAT	586	(+)	YAACKG	S000409	MYB recognition site found in the promoters of the dehydration-responsive gene rd22
Gorai.012G160400	MYCATERD1	265	(-)	CATGTG	S000413	MYC recognition sequence necessary for expression of erd1 (early responsive to dehydration) in arabidopsis
Gorai.012G160400	MYCCONSENSUSAT	265	(-)	CANNTG	S000407	MYC recognition site found in the promoters of the dehydration-responsive gene rd22
Gorai.012G160400	MYCCONSENSUSAT	265	(+)	CANNTG	S000407	MYC recognition site found in the promoters of the dehydration-responsive gene rd22
Gorai.012G160400	MYCCONSENSUSAT	413	(-)	CANNTG	S000407	MYC recognition site found in the promoters of the dehydration-responsive gene rd22
Gorai.012G160400	MYCCONSENSUSAT	413	(+)	CANNTG	S000407	MYC recognition site found in the promoters of the dehydration-responsive gene rd22
Gorai.012G160400	MYCCONSENSUSAT	921	(-)	CANNTG	S000407	MYC recognition site found in the promoters of the dehydration-responsive gene rd22
Gorai.012G160400	MYCCONSENSUSAT	921	(+)	CANNTG	S000407	MYC recognition site found in the promoters of the dehydration-responsive gene rd22
Gorai.012G160400	GT1GMSCAM4	890	(-)	GAAAAA	S000453	Plays a role in pathogen- and salt-induced
Gorai.012G160400	GT1GMSCAM4	916	(-)	GAAAAA	S000453	Plays a role in pathogen- and salt-induced
Gorai.012G160400	OSE2ROOTNODULE	205	(-)	CTCTT	S000468	promoters activated in infected cells of root nodules
Gorai.012G160400	OSE2ROOTNODULE	349	(-)	CTCTT	S000468	promoters activated in infected cells of root nodules
Gorai.012G160400	OSE2ROOTNODULE	509	(-)	CTCTT	S000468	promoters activated in infected cells of root nodules
Gorai.012G160400	OSE2ROOTNODULE	561	(-)	CTCTT	S000468	promoters activated in infected cells of root nodules
Gorai.012G160400	ABREOSRAB21	535	(-)	ACGTSSSC	S000012	Regulation of abscisic acid-induced transcription
Gorai.012G160400	ABREOSRAB21	754	(-)	ACGTSSSC	S000012	Regulation of abscisic acid-induced transcription
Gorai.012G160400	ACGTATERD1	539	(-)	ACGT	S000415	required for etiolation-induced expression of erd1 (early responsive to dehydration) in Arabidopsis;
Gorai.012G160400	ACGTATERD1	539	(+)	ACGT	S000415	required for etiolation-induced expression of erd1 (early responsive to dehydration) in Arabidopsis;
Gorai.012G160400	ACGTATERD1	758	(-)	ACGT	S000415	required for etiolation-induced expression of erd1 (early responsive to dehydration) in Arabidopsis;
Gorai.012G160400	ACGTATERD1	758	(+)	ACGT	S000415	required for etiolation-induced expression of erd1 (early responsive to dehydration) in Arabidopsis;
Gorai.012G160400	GATABOX	37	(+)	GATA	S000039	Required for high level, light regulated, and tissue specific expression
Gorai.012G160400	GATABOX	170	(-)	GATA	S000039	Required for high level, light regulated, and tissue specific expression
Gorai.012G160400	GATABOX	250	(+)	GATA	S000039	Required for high level, light regulated, and tissue specific expression
Gorai.012G160400	GATABOX	323	(+)	GATA	S000039	Required for high level, light regulated, and tissue specific expression
Gorai.012G160400	GATABOX	374	(+)	GATA	S000039	Required for high level, light regulated, and tissue specific expression
Gorai.012G160400	GATABOX	376	(-)	GATA	S000039	Required for high level, light regulated, and tissue specific expression
Gorai.012G160400	GATABOX	445	(-)	GATA	S000039	Required for high level, light regulated, and tissue specific expression
Gorai.012G160400	GATABOX	599	(+)	GATA	S000039	Required for high level, light regulated, and tissue specific expression
Gorai.012G160400	TAAAGSTKST1	30	(+)	TAAAG	S000387	transcription factors in guard cell-specific gene expression
Gorai.012G160400	TAAAGSTKST1	152	(+)	TAAAG	S000387	transcription factors in guard cell-specific gene expression
Gorai.012G160400	TAAAGSTKST1	404	(+)	TAAAG	S000387	transcription factors in guard cell-specific gene expression
Gorai.012G160400	TAAAGSTKST1	865	(-)	TAAAG	S000387	transcription factors in guard cell-specific gene expression
Gorai.012G160400	TAAAGSTKST1	949	(-)	TAAAG	S000387	transcription factors in guard cell-specific gene expression
Gorai.013G105600	WRKY71OS	252	(+)	TGAC	S000447	positive and negative regulators of ABA signaling in aleurone cells.
Gorai.013G105600	WRKY71OS	265	(+)	TGAC	S000447	positive and negative regulators of ABA signaling in aleurone cells.
Gorai.013G105600	SURECOREATSULTR11	83	(-)	GAGAC	S000499	Core of sulfur-responsive element/a novel cis-acting element conferring sulfur deficiency response in Arabidopsis roots
Gorai.013G105600	MYBCORE	11	(-)	CNGTTR	S000176	dehydration/ water stress
Gorai.013G105600	MYBCORE	191	(+)	CNGTTR	S000176	dehydration/ water stress
Gorai.013G105600	MYBCORE	233	(+)	CNGTTR	S000176	dehydration/ water stress
Gorai.013G105600	MYBCORE	261	(+)	CNGTTR	S000176	dehydration/ water stress
Gorai.013G105600	CAATBOX1	88	(+)	CAAT	S000028	disease resistance/putative functions in response to environmental stresses
Gorai.013G105600	CAATBOX1	144	(+)	CAAT	S000028	disease resistance/putative functions in response to environmental stresses
Gorai.013G105600	CAATBOX1	149	(+)	CAAT	S000028	disease resistance/putative functions in response to environmental stresses
Gorai.013G105600	CAATBOX1	184	(-)	CAAT	S000028	disease resistance/putative functions in response to environmental stresses
Gorai.013G105600	CAATBOX1	202	(-)	CAAT	S000028	disease resistance/putative functions in response to environmental stresses
Gorai.013G105600	CAATBOX1	213	(-)	CAAT	S000028	disease resistance/putative functions in response to environmental stresses
Gorai.013G105600	CAATBOX1	222	(+)	CAAT	S000028	disease resistance/putative functions in response to environmental stresses
Gorai.013G105600	CAATBOX1	312	(-)	CAAT	S000028	disease resistance/putative functions in response to environmental stresses
Gorai.013G105600	CAATBOX1	350	(-)	CAAT	S000028	disease resistance/putative functions in response to environmental stresses
Gorai.013G105600	WBOXATNPR1	264	(+)	TTGAC	S000390	disease resistance/putative functions in response to environmental stresses
Gorai.013G105600	RAV1AAT	234	(-)	CAACA	S000314	DNA-binding domains
Gorai.013G105600	CCAATBOX1	87	(+)	CCAAT	S000030	HSE (Heat shock element)/found in the promoter of heat shock protein genes
Gorai.013G105600	GT1CONSENSUS	328	(+)	GRWAAW	S000198	light regulation
Gorai.013G105600	GT1CONSENSUS	385	(+)	GRWAAW	S000198	light regulation
Gorai.013G105600	IBOXCORE	9	(+)	GATAA	S000199	Light-regulated transcription
Gorai.013G105600	IBOXCORE	385	(+)	GATAA	S000199	Light-regulated transcription
Gorai.013G105600	INRNTPSADB	19	(-)	YTCANTYY	S000395	Light-regulated transcription
Gorai.013G105600	INRNTPSADB	310	(-)	YTCANTYY	S000395	Light-regulated transcription
Gorai.013G105600	MYB2CONSENSUSAT	191	(-)	YAACKG	S000409	MYB recognition site found in the promoters of the dehydration-responsive gene rd22
Gorai.013G105600	MYCCONSENSUSAT	169	(-)	CANNTG	S000407	MYC recognition site found in the promoters of the dehydration-responsive gene rd22
Gorai.013G105600	MYCCONSENSUSAT	169	(+)	CANNTG	S000407	MYC recognition site found in the promoters of the dehydration-responsive gene rd22
Gorai.013G105600	MYCCONSENSUSAT	191	(-)	CANNTG	S000407	MYC recognition site found in the promoters of the dehydration-responsive gene rd22
Gorai.013G105600	MYCCONSENSUSAT	191	(+)	CANNTG	S000407	MYC recognition site found in the promoters of the dehydration-responsive gene rd22
Gorai.013G105600	OSE2ROOTNODULE	104	(+)	CTCTT	S000468	promoters activated in infected cells of root nodules
Gorai.013G105600	OSE2ROOTNODULE	129	(-)	CTCTT	S000468	promoters activated in infected cells of root nodules
Gorai.013G105600	ACGTATERD1	114	(-)	ACGT	S000415	required for etiolation-induced expression of erd1 (early responsive to dehydration) in Arabidopsis;
Gorai.013G105600	ACGTATERD1	114	(+)	ACGT	S000415	required for etiolation-induced expression of erd1 (early responsive to dehydration) in Arabidopsis;
Gorai.013G105600	GATABOX	9	(+)	GATA	S000039	Required for high level, light regulated, and tissue specific expression
Gorai.013G105600	GATABOX	76	(-)	GATA	S000039	Required for high level, light regulated, and tissue specific expression
Gorai.013G105600	GATABOX	210	(+)	GATA	S000039	Required for high level, light regulated, and tissue specific expression
Gorai.013G105600	GATABOX	385	(+)	GATA	S000039	Required for high level, light regulated, and tissue specific expression
Gorai.013G105600	GCCCORE	356	(-)	GCCGCC	S000430	Required for high level, light regulated, and tissue specific expression
Gorai.013G106200	WRKY71OS	26	(+)	TGAC	S000447	positive and negative regulators of ABA signaling in aleurone cells.
Gorai.013G106200	WRKY71OS	98	(-)	TGAC	S000447	positive and negative regulators of ABA signaling in aleurone cells.
Gorai.013G106200	WRKY71OS	142	(+)	TGAC	S000447	positive and negative regulators of ABA signaling in aleurone cells.
Gorai.013G106200	WRKY71OS	216	(-)	TGAC	S000447	positive and negative regulators of ABA signaling in aleurone cells.
Gorai.013G106200	ASF1MOTIFCAMV	215	(-)	TGACG	S000024	Abiotic and biotic stress differentially stimulate "as-1 element" activity;
Gorai.013G106200	CAATBOX1	104	(-)	CAAT	S000028	disease resistance/putative functions in response to environmental stresses
Gorai.013G106200	CAATBOX1	208	(-)	CAAT	S000028	disease resistance/putative functions in response to environmental stresses
Gorai.013G106200	GT1CONSENSUS	149	(+)	GRWAAW	S000198	light regulation
Gorai.013G106200	ACGTATERD1	214	(-)	ACGT	S000415	required for etiolation-induced expression of erd1 (early responsive to dehydration) in Arabidopsis;
Gorai.013G106200	ACGTATERD1	214	(+)	ACGT	S000415	required for etiolation-induced expression of erd1 (early responsive to dehydration) in Arabidopsis;
Gorai.013G106200	TAAAGSTKST1	67	(+)	TAAAG	S000387	transcription factors in guard cell-specific gene expression
Gorai.013G106200	TAAAGSTKST1	133	(-)	TAAAG	S000387	transcription factors in guard cell-specific gene expression
Gorai.013G233800	WRKY71OS	22	(-)	TGAC	S000447	positive and negative regulators of ABA signaling in aleurone cells.
Gorai.013G233800	WRKY71OS	187	(-)	TGAC	S000447	positive and negative regulators of ABA signaling in aleurone cells.
Gorai.013G233800	WRKY71OS	256	(+)	TGAC	S000447	positive and negative regulators of ABA signaling in aleurone cells.
Gorai.013G233800	ASF1MOTIFCAMV	186	(-)	TGACG	S000024	Abiotic and biotic stress differentially stimulate "as-1 element" activity;
Gorai.013G233800	SURECOREATSULTR11	74	(-)	GAGAC	S000499	Core of sulfur-responsive element/a novel cis-acting element conferring sulfur deficiency response in Arabidopsis roots
Gorai.013G233800	MYBCORE	61	(-)	CNGTTR	S000176	dehydration/ water stress
Gorai.013G233800	MYBCORE	132	(-)	CNGTTR	S000176	dehydration/ water stress
Gorai.013G233800	MYBCORE	224	(+)	CNGTTR	S000176	dehydration/ water stress
Gorai.013G233800	MYBCORE	249	(-)	CNGTTR	S000176	dehydration/ water stress
Gorai.013G233800	MYBCORE	252	(+)	CNGTTR	S000176	dehydration/ water stress
Gorai.013G233800	MYBCORE	394	(-)	CNGTTR	S000176	dehydration/ water stress
Gorai.013G233800	CAATBOX1	79	(+)	CAAT	S000028	disease resistance/putative functions in response to environmental stresses
Gorai.013G233800	CAATBOX1	140	(+)	CAAT	S000028	disease resistance/putative functions in response to environmental stresses
Gorai.013G233800	CAATBOX1	174	(-)	CAAT	S000028	disease resistance/putative functions in response to environmental stresses
Gorai.013G233800	CAATBOX1	193	(-)	CAAT	S000028	disease resistance/putative functions in response to environmental stresses
Gorai.013G233800	CAATBOX1	213	(+)	CAAT	S000028	disease resistance/putative functions in response to environmental stresses
Gorai.013G233800	CAATBOX1	311	(-)	CAAT	S000028	disease resistance/putative functions in response to environmental stresses
Gorai.013G233800	WBOXATNPR1	22	(-)	TTGAC	S000390	disease resistance/putative functions in response to environmental stresses
Gorai.013G233800	WBOXATNPR1	255	(+)	TTGAC	S000390	disease resistance/putative functions in response to environmental stresses
Gorai.013G233800	RAV1AAT	24	(+)	CAACA	S000314	DNA-binding domains
Gorai.013G233800	RAV1AAT	27	(+)	CAACA	S000314	DNA-binding domains
Gorai.013G233800	RAV1AAT	132	(+)	CAACA	S000314	DNA-binding domains
Gorai.013G233800	RAV1AAT	225	(-)	CAACA	S000314	DNA-binding domains
Gorai.013G233800	RAV1AAT	253	(-)	CAACA	S000314	DNA-binding domains
Gorai.013G233800	RAV1AAT	313	(-)	CAACA	S000314	DNA-binding domains
Gorai.013G233800	RAV1AAT	394	(+)	CAACA	S000314	DNA-binding domains
Gorai.013G233800	CCAATBOX1	78	(+)	CCAAT	S000030	HSE (Heat shock element)/found in the promoter of heat shock protein genes
Gorai.013G233800	GT1CONSENSUS	85	(+)	GRWAAW	S000198	light regulation
Gorai.013G233800	GT1CONSENSUS	98	(-)	GRWAAW	S000198	light regulation
Gorai.013G233800	GT1CONSENSUS	207	(+)	GRWAAW	S000198	light regulation
Gorai.013G233800	IBOXCORE	153	(-)	GATAA	S000199	Light-regulated transcription
Gorai.013G233800	INRNTPSADB	322	(-)	YTCANTYY	S000395	Light-regulated transcription
Gorai.013G233800	MYB1AT	216	(-)	WAACCA	S000408	MYB recognition site found in the promoters of the dehydration-responsive gene rd22
Gorai.013G233800	MYB2CONSENSUSAT	249	(+)	YAACKG	S000409	MYB recognition site found in the promoters of the dehydration-responsive gene rd22
Gorai.013G233800	MYCCONSENSUSAT	249	(-)	CANNTG	S000407	MYC recognition site found in the promoters of the dehydration-responsive gene rd22
Gorai.013G233800	MYCCONSENSUSAT	249	(+)	CANNTG	S000407	MYC recognition site found in the promoters of the dehydration-responsive gene rd22
Gorai.013G233800	MYCCONSENSUSAT	352	(-)	CANNTG	S000407	MYC recognition site found in the promoters of the dehydration-responsive gene rd22
Gorai.013G233800	MYCCONSENSUSAT	352	(+)	CANNTG	S000407	MYC recognition site found in the promoters of the dehydration-responsive gene rd22
Gorai.013G233800	GT1GMSCAM4	85	(+)	GAAAAA	S000453	Plays a role in pathogen- and salt-induced
Gorai.013G233800	GT1GMSCAM4	98	(-)	GAAAAA	S000453	Plays a role in pathogen- and salt-induced
Gorai.013G233800	GT1GMSCAM4	207	(+)	GAAAAA	S000453	Plays a role in pathogen- and salt-induced
Gorai.013G233800	OSE1ROOTNODULE	298	(+)	AAAGAT	S000467	promoters activated in infected cells of root nodules
Gorai.013G233800	OSE2ROOTNODULE	389	(-)	CTCTT	S000468	promoters activated in infected cells of root nodules
Gorai.013G233800	CIACADIANLELHC	24	(+)	CAANNNNATC	S000252	Region necessary for circadian expression
Gorai.013G233800	CIACADIANLELHC	308	(-)	CAANNNNATC	S000252	Region necessary for circadian expression
Gorai.013G233800	ACGTATERD1	105	(-)	ACGT	S000415	required for etiolation-induced expression of erd1 (early responsive to dehydration) in Arabidopsis;
Gorai.013G233800	ACGTATERD1	105	(+)	ACGT	S000415	required for etiolation-induced expression of erd1 (early responsive to dehydration) in Arabidopsis;
Gorai.013G233800	GATABOX	124	(+)	GATA	S000039	Required for high level, light regulated, and tissue specific expression
Gorai.013G233800	GATABOX	154	(-)	GATA	S000039	Required for high level, light regulated, and tissue specific expression
Gorai.013G233800	GATABOX	308	(+)	GATA	S000039	Required for high level, light regulated, and tissue specific expression
Gorai.013G233800	GCCCORE	347	(-)	GCCGCC	S000430	Required for high level, light regulated, and tissue specific expression
