# Supplementary material for: Knockdown of ghAlba_4 and ghAlba_5 Proteins in Cotton Inhibits Root Growth and Increases Sensitivity to Drought and Salt Stresses
Source: Front Plant Sci. 2019 Oct 15;10:1292. doi: 10.3389/fpls.2019.01292 (PMC6804553; doi:10.3389/fpls.2019.01292)
Supplement: Table S6 — The RT-qPCR results for the expression profiling of the selected Alba genes for G. hirsutum, G. raimondii and G. arboreum. A: The leaf tissues and B: The root tissues. The 2-△△CT values were transformed into log 2. CK: control, NaCl: sodium chloride (salt stress), PEG: polyethylene glycol (drought stress); the leaf and root tissues were collected at 0h, 3h, 6h, 12h and 24h of stress exposure. [file Table_6.xlsx]

## Sheet: leaf
Table S6: The RT-qPCR results for the expression profiling of the selected Alba genes for G. hirsutum, G. raimondii and G. arboreum. A: The leaf tissues and B: The root tissues. The 2-△△CT values were transformed into log 2. CK: control, NaCl: sodium chloride (salt stress), PEG: polyethylene glycol (drought stress); the leaf and root tissues were collected at 0h, 3h, 6h, 12h and 24h of stress exp…
	Leaf CK/0h	Leaf NaCl 3h	Leaf NaCl 6h	Leaf NaCl 12h	Leaf NaCl 24h	Leaf PEG 3h	Leaf PEG 6h	Leaf PEG 12h	Leaf PEG 24h
Gh_A01G0884	0	3.16905	3.54033	3.63599	3.49249	4.48301	4.50182	4.62374	4.71441
Gh_A01G1470	0	-0.463768	-0.578595	-1.0164	-2.70992	0.113426	-0.0882066	-0.844738	0.385031
Gh_A04G1077	0	2.11481	2.79768	3.09792	2.66154	3.32627	3.99512	2.39057	2.05039
Gh_A05G0101	0	0.935382	0.490354	1.30376	1.48522	1.13788	1.95261	0.995296	1.49838
Gh_A08G2091	0	0.101833	2.05609	3.05286	2.94094	2.35087	1.75175	2.192	1.09523
Gh_A11G1257	0	0.699064	0.673601	1.12155	1.43767	1.09597	1.72544	1.01069	2.18532
Gh_A13G1770	0	0.543187	2.34794	1.045	1.26199	1.88884	1.16738	3.54672	3.64859
Gh_D01G0922	0	3.40571	4.37004	4.4552	4.41452	4.99936	4.94976	4.97208	5.24387
Gh_D03G0593	0	-0.844165	-0.24345	1.00359	0.843442	0.932814	0.242928	0.459798	1.36919
Gh_D04G2019	0	0.716058	0.559655	1.1124	-0.0304448	1.48187	0.733532	1.29422	1.35796
Gh_D05G0083	0	0.143154	2.56754	1.71976	2.03295	3.01931	1.4696	1.34161	2.65299
Gh_D05G1753	0	-0.294556	-0.452147	0.274939	0.384689	1.15464	0.106889	-0.744002	0.369592
Gh_D06G0537	0	-0.80959	-0.935604	0.372115	0.568926	0.939557	-0.40557	-0.494946	-0.0740267
Gh_D08G0518	0	-1.41128	-1.17007	-0.0163231	-0.257058	0.231558	-0.552213	-0.745541	-0.116797
Gh_D08G2460	0	0.69195	2.45454	1.3024	1.13272	2.86683	3.45149	2.21077	3.51132
Gh_D11G1406	0	-0.187789	0.174753	-1.29947	-1.40889	-0.964024	0.234952	-0.187504	0.688784
Gh_D13G2120	0	0.863175	1.3905	2.12831	3.1879	2.86376	3.36738	3.46002	3.87527
Gh_A05G1575	0	-2.16875	-1.18981	-0.246096	1.18476	-0.154691	-0.0672969	-1.08514	-1.13336
Gh_A12G0762	0	0.400324	0.286946	0.496887	1.41151	0.874536	0.901955	0.716298	0.816082
Gh_D12G0886	0	-1.05831	-1.25135	-2.24356	-1.11979	-4.9032	-1.43989	-2.6708	-2.84289
	Leaf CK/0h	Leaf NaCl 3h	Leaf NaCl 6h	Leaf NaCl 12h	Leaf NaCl 24h	Leaf PEG 3h	Leaf PEG 6h	Leaf PEG 12h	Leaf PEG 24h
Gorai.002G206900	0	1.71828	1.50836	1.19174	-0.0919902	0.86167	1.0758	1.02682	1.68061
Gorai.004G274000	0	0.69195	2.45454	1.3024	1.13272	2.86683	3.45149	2.21077	3.51132
Gorai.007G153000	0	1.14126	0.897042	0.499005	-0.739277	-0.202723	0.239664	0.685	1.10001
Gorai.008G100300	0	1.49532	1.55643	0.785566	-0.485181	0.430091	0.904978	1.18276	1.61301
Gorai.009G010100	0	0.143154	2.56754	1.71976	2.03295	3.01931	1.4696	1.34161	2.65299
Gorai.009G192000	0	1.59655	2.29978	1.23661	0.0380014	2.09134	1.31329	1.17599	2.17451
Gorai.012G160400	0	2.37204	2.80859	1.71949	1.39723	2.78338	1.9775	1.49416	3.77616
Gorai.013G233800	0	0.863175	1.3905	2.12831	3.1879	2.86376	3.36738	3.46002	3.87527
Gorai.002G121600	0	3.79327	3.45643	3.62587	3.39208	3.3932	3.57957	3.78011	3.5442
Gorai.004G058400	0	-1.41128	-1.17007	-0.0163231	-0.257058	0.231558	-0.552213	-0.745541	-0.116797
Gorai.009G018500	0	2.37204	4.08797	4.54184	4.50042	4.69403	4.58124	4.37969	4.56685
Gorai.010G064500	0	2.37204	4.08797	4.54184	4.43523	4.74871	4.45537	4.44738	4.62647
Gorai.013G105600	0	2.77904	1.99174	2.41822	1.80663	1.81002	2.30896	2.75235	2.2221
	Leaf CK/0h	Leaf NaCl 3h	Leaf NaCl 6h	Leaf NaCl 12h	Leaf NaCl 24h	Leaf PEG 3h	Leaf PEG 6h	Leaf PEG 12h	Leaf PEG 24h
Cotton_A_02961	0	0.699064	0.673601	1.12155	1.43767	1.09597	1.72544	1.01069	2.18532
Cotton_A_03076	0	0.863175	1.3905	2.12831	3.1879	2.86376	3.36738	3.46002	3.87527
Cotton_A_08836	0	2.11481	2.79768	3.09792	2.66154	3.32627	3.99512	2.39057	2.05039
Cotton_A_11444	0	0.935382	0.490354	1.30376	1.48522	1.13788	1.95261	0.995296	1.49838
Cotton_A_17439	0	-0.80959	-0.935604	0.372115	0.568926	0.939557	-0.40557	-0.494946	-0.0740267
Cotton_A_20171	0	0.101833	2.05609	3.05286	2.94094	2.35087	1.75175	2.192	1.09523
Cotton_A_28567	0	3.16905	3.54033	3.63599	3.49249	4.48301	4.50182	4.62374	4.71441
Cotton_A_33889	0	-0.463768	-0.578595	-1.0164	-2.70992	0.113426	-0.0882066	-0.844738	0.385031
Cotton_A_36717	0	-0.844165	-0.24345	1.00359	0.843442	0.932814	0.242928	0.459798	1.36919
Cotton_A_40133	0	0.400324	0.286946	0.496887	1.41151	0.874536	0.901955	0.716298	0.816082

## Sheet: root
Table S6: The RT-qPCR results for the expression profiling of the selected Alba genes for G. hirsutum, G. raimondii and G. arboreum. A: The leaf tissues and B: The root tissues. The 2-△△CT values were transformed into log 2. CK: control, NaCl: sodium chloride (salt stress), PEG: polyethylene glycol (drought stress); the leaf and root tissues were collected at 0h, 3h, 6h, 12h and 24h of stress exp…
	Root CK/0h	Root NaCl 3h	Root NaCl 6h	Root NaCl 12h	Root NaCl 24h	Root PEG 3h	Root PEG 6h	Root PEG 12h	Root PEG 24h
Gh_A01G0884	0	3.34247	3.62616	4.4585	4.981	1.11349	4.52646	4.83402	4.94318
Gh_A01G1470	0	-0.104122	0.54693	0.367468	-0.778673	0.915773	-0.222357	1.05496	-0.306088
Gh_A04G1077	0	3.09643	5.33547	4.60024	4.38665	4.84015	2.42447	2.24967	-0.315943
Gh_A05G0101	0	0.83838	2.20225	0.450118	0.360975	0.646357	0.551093	2.13514	-0.678493
Gh_A08G2091	0	0.398376	2.51652	3.4529	3.47145	0.00987816	3.45235	3.56794	3.39641
Gh_A11G1257	0	0.467045	1.95605	1.1226	0.157122	0.261548	1.14125	2.01415	-0.00744311
Gh_A13G1770	0	1.0302	3.66137	3.45942	3.39438	0.875728	3.13149	3.50362	3.37471
Gh_D01G0922	0	3.59004	4.42438	4.99473	5.37299	1.88397	5.03116	5.04657	5.36142
Gh_D03G0593	0	1.0549	1.55105	3.46205	3.45136	1.0458	3.71593	3.81876	3.60944
Gh_D04G2019	0	0.748629	2.63693	-0.764065	-1.55707	0.222287	1.0918	1.23698	1.1631
Gh_D05G0083	0	1.13509	3.23406	0.959091	0.200485	1.82781	2.42673	2.64046	2.16182
Gh_D05G1753	0	2.57759	3.30533	1.18676	0.972865	1.5585	2.1978	2.48828	1.54089
Gh_D06G0537	0	1.70594	2.16297	0.159403	-0.54214	1.04382	1.00402	1.31537	1.32432
Gh_D08G0518	0	1.08343	2.59701	2.09974	1.29494	2.00734	2.61889	2.61735	2.7714
Gh_D08G2460	0	1.28918	2.43513	3.53013	3.80457	1.56942	3.71894	3.89538	3.75923
Gh_D11G1406	0	0.0370436	1.72134	2.58992	1.03257	0.367678	1.1014	0.923698	0.823043
Gh_D13G2120	0	3.51899	3.36205	4.42024	3.50816	2.63289	2.34126	3.67015	3.623
Gh_A05G1575	0	-1.93014	-1.06383	-0.179229	1.20992	-0.0918403	-0.00806618	-0.96763	-1.01202
Gh_A12G0762	0	0.400324	0.286946	0.496887	1.41151	0.874536	-0.203242	-0.637198	-0.394756
Gh_D12G0886	0	-0.555978	-2.18407	-1.28221	-0.599114	-2.5857	-2.92792	-1.48584	-2.06261
	Root CK/0h	Root NaCl 3h	Root NaCl 6h	Root NaCl 12h	Root NaCl 24h	Root PEG 3h	Root PEG 6h	Root PEG 12h	Root PEG 24h
Gorai.002G206900	0	1.81616	1.62099	1.33072	0.225556	1.03431	1.22582	1.18176	1.78099
Gorai.004G274000	0	0.884766	2.51409	1.43156	1.27722	2.9118	3.48163	2.28103	3.54026
Gorai.007G153000	0	1.28495	1.06574	0.71742	-0.268748	0.137384	0.497451	0.878688	1.24766
Gorai.008G100300	0	1.60894	1.66551	0.966997	-0.0809915	0.658388	1.0728	1.32257	1.71804
Gorai.009G010100	0	0.417182	2.62269	1.81755	2.11217	3.05984	1.58518	1.46745	2.70502
Gorai.009G192000	0	1.70274	2.36592	1.37152	0.330777	2.1675	1.44153	1.31642	2.24651
Gorai.012G160400	0	2.43502	2.8554	1.8173	1.51851	2.831	2.05973	1.60786	3.80028
Gorai.013G233800	0	1.03565	1.51232	2.20259	3.22402	2.90883	3.39931	3.48999	3.89781
Gorai.002G121600	0	3.81711	3.48648	3.65261	3.42348	3.42458	3.60718	3.80417	3.57249
Gorai.004G058400	0	-0.720282	-0.566187	0.286585	0.0946311	0.490675	-0.131356	-0.273266	0.205684
Gorai.009G018500	0	2.43502	4.10744	4.55607	4.51507	4.70684	4.59509	4.39561	4.58084
Gorai.010G064500	0	2.43502	4.10744	4.55607	4.45055	4.76105	4.47048	4.46258	4.6399
Gorai.013G105600	0	2.8268	2.07319	2.47926	1.89889	1.90206	2.3747	2.80098	2.29182
	Root CK/0h	Root NaCl 3h	Root NaCl 6h	Root NaCl 12h	Root NaCl 24h	Root PEG 3h	Root PEG 6h	Root PEG 12h	Root PEG 24h
Cotton_A_02961	0	0.467045	1.95605	1.1226	0.157122	0.261548	1.14125	2.01415	-0.00744311
Cotton_A_03076	0	3.51899	3.36205	4.42024	3.50816	2.63289	2.34126	3.67015	3.623
Cotton_A_08836	0	3.09643	5.33547	4.60024	4.38665	4.84015	2.42447	2.24967	-0.315943
Cotton_A_11444	0	0.83838	2.20225	0.450118	0.360975	0.646357	0.551093	2.13514	-0.678493
Cotton_A_17439	0	1.70594	2.16297	0.159403	-0.54214	1.04382	1.00402	1.31537	1.32432
Cotton_A_20171	0	0.398376	2.51652	3.4529	3.47145	0.00987816	3.45235	3.56794	3.39641
Cotton_A_28567	0	3.34247	3.62616	4.4585	4.981	1.11349	4.52646	4.83402	4.94318
Cotton_A_33889	0	-0.104122	0.54693	0.367468	-0.778673	0.915773	-0.222357	1.05496	-0.306088
Cotton_A_36717	0	1.0549	1.55105	3.46205	3.45136	1.0458	3.71593	3.81876	3.60944
Cotton_A_40133	0	0.400324	0.286946	0.496887	1.41151	0.874536	-0.203242	-0.637198	-0.394756
